# Supplementary material for: The mysterious orphans of Mycoplasmataceae
Source: Biol Direct. 2016 Jan 8;11:2. doi: 10.1186/s13062-015-0104-3 (PMC4706650; doi:10.1186/s13062-015-0104-3)
Supplement: Additional file 3: — Description of selected bacterial genomes. Difference between COGs and ORFans. (XLSX 314 kb) [file 13062_2015_104_MOESM3_ESM.xlsx]

## Sheet: data
SPECIES	GENOME	MEAN_ORFAN	SD_ORFAN	N_ORFAN	MEAN_HHP	SD_HHP	N_HHP	Z (difference of means)	P_VALUE (difference of means)
Mycoplasma_gallisepticum_R_low__uid57993	NC_004829	428.978	321.629	274	367.808	251.092	489	-2.7181	0.00328293
Mycoplasma_hyopneumoniae_7448_uid58039	NC_007332	448.514	407.971	214	374.792	244.167	443	-2.44072	0.00732905
Mycoplasma_genitalium_G37_uid57707	NC_000908	449.813	374.968	91	350.122	230.436	384	-2.42978	0.00755394
Anaplasma_centrale_Israel_uid42155	NC_013532	416.763	498.977	232	349.036	228.661	691	-1.99815	0.0228499
Ureaplasma_urealyticum_serovar_10_ATCC_33699_uid59011	NC_011374	471.752	953.45	230	366.25	312.464	416	-1.63043	0.0515056
Anaplasma_marginale_Florida_uid58577	NC_012026	395.382	455.006	241	353.401	251.769	699	-1.36224	0.0865609
Ureaplasma_parvum_serovar_3_ATCC_27815_uid58887	NC_010503	410.306	602.557	196	359.351	276.029	413	-1.12902	0.129445
Mycoplasma_mobile_163K_uid58077	NC_006908	400.311	484.644	183	358.338	223.408	450	-1.12404	0.130498
Mycoplasma_hyopneumoniae_232_uid58205	NC_006360	409.583	481.484	254	375.375	241.762	437	-1.05745	0.145153
Anaplasma_marginale_Maries_uid57629	NC_004842	381.847	450.588	249	351.601	250.163	699	-1.00548	0.157333
Mycoplasma_hyorhinis_HUB_1_uid51695	NC_014448	386.567	459.829	194	351.994	220.271	464	-1.00035	0.158569
Mycoplasma_conjunctivae_uid59325	NC_012806	386.768	514.107	272	360.136	229.074	420	-0.804229	0.210632
Mycoplasma_crocodyli_MP145_uid47087	NC_014014	386.563	410.89	199	362.696	251.329	490	-0.76345	0.222598
Ehrlichia_ruminantium_Welgevonden_uid58013	NC_005295	368.443	366.197	194	347.589	265.591	694	-0.740602	0.229467
Mycoplasma_hyopneumoniae_J_uid58059	NC_007295	413.323	397.371	186	390.715	280.016	471	-0.709451	0.239022
Escherichia_coli_O26_H11_11368_uid41021	NC_013369	319.688	561.814	32	248.152	173.328	33	-0.689186	0.245353
Ureaplasma_parvum_serovar_3_ATCC_700970_uid57711	NC_002162	393.694	571.241	173	363.2	259.309	441	-0.675367	0.249721
Chlorobium_chlorochromatii_CaD3_uid58375	NC_007514	416.789	2186.96	435	366.805	320.957	1564	-0.475262	0.3173
Mycoplasma_hominis_ATCC_23114_uid41875	NC_013511	383.269	381.6	145	369.28	255.957	378	-0.40764	0.341769
Mycoplasma_penetrans_HF_2_uid57729	NC_004432	389.644	338.843	379	384.31	276.719	658	-0.260474	0.397249
Lawsonia_intracellularis_PHE_MN1_00_uid61575	NC_008014	500.132	321.846	53	491.882	1186.25	51	-0.0479939	0.480861
Burkholderia_pseudomallei_1710b_uid58391	NC_007434	374.398	337.43	898	376.813	260.847	2835	0.196735	0.422017
Escherichia_coli_O157_H7_uid57781	NC_002128	273.976	507.676	41	295.455	225.305	44	0.249017	0.401674
Mycoplasma_putrefaciens_KS1_uid72481	NC_015946	350.688	263.198	176	357.563	239.995	474	0.30295	0.380964
Azospirillum_B510_uid46085	NC_013857	356.841	583.257	88	386.71	226.922	445	0.47337	0.317975
Mycoplasma_agalactiae_uid46679	NC_013948	354.46	356.607	291	365.628	225.629	522	0.483041	0.314533
Desulfotalea_psychrophila_LSv54_uid58153	NC_006139	285.312	667.857	48	336.868	167.609	53	0.520194	0.301464
Methanobrevibacter_ruminantium_M1_uid45857	NC_013790	334.788	580.367	704	348.295	311.366	1513	0.579871	0.281001
Burkholderia_gladioli_BSR3_uid66301	NC_015378	308.3	300.17	60	339.676	206.258	34	0.598006	0.274918
Synechocystis_PCC_6803_uid57659	NC_005229	230.887	481.259	62	271.857	192.325	70	0.627415	0.265194
Mycoplasma_synoviae_53_uid58061	NC_007294	345.489	307.637	180	362.52	260.217	479	0.659369	0.254829
Escherichia_coli_O157_H7_EDL933_uid57831	NC_007414	241.375	475.037	48	295.235	228.966	51	0.711576	0.238364
Nanoarchaeum_equitans_Kin4_M_uid58009	NC_005213	269.473	244.555	184	285.758	179.151	356	0.799242	0.212075
Azospirillum_B510_uid46085	NC_013860	362.432	477.13	44	442.399	454.422	143	0.982984	0.162808
Rhizobium_leguminosarum_bv__viciae_3841_uid57955	NC_008379	283.108	401.488	37	349.201	155.633	268	0.991124	0.160813
Mycoplasma_agalactiae_PG2_uid61619	NC_009497	328.524	342.711	267	353.453	216.313	475	1.07434	0.141336
Mycoplasma_pulmonis_UAB_CTIP_uid61569	NC_002771	349.752	373.532	222	379.466	272.284	560	1.0772	0.140694
Rhodobacter_sphaeroides_ATCC_17025_uid58451	NC_009431	276.912	256.034	34	330.827	206.257	75	1.07932	0.140223
Thioalkalimicrobium_cyclicum_ALM1_uid67391	NC_015581	290.542	1006.91	216	371.601	835.739	1449	1.12671	0.129933
Shewanella_baltica_OS155_uid58259	NC_009036	234.135	240.994	37	301.059	253.302	34	1.13827	0.127505
Ehrlichia_canis_Jake_uid58071	NC_007354	319.879	352.455	247	348.317	278.285	678	1.14475	0.126157
Escherichia_coli_O157_H7_TW14359_uid59235	NC_013010	213.696	444.476	56	290.426	220.881	54	1.15265	0.124528
Acidobacterium_MP5ACTX9_uid50551	NC_015065	412.148	366.008	61	476.292	318.273	130	1.17597	0.119804
Mycoplasma_mycoides_capri_LC_95010_uid66189	NC_015431	361.459	290.129	303	384.315	244.293	619	1.18153	0.118697
Acetobacter_pasteurianus_IFO_3283_01_uid59279	NC_013212	186.438	191.296	32	250.129	228.156	31	1.19879	0.115304
Mycoplasma_bovis_PG45_uid60859	NC_014760	342.987	317.738	239	371.103	254.535	526	1.20368	0.114357
Rickettsia_felis_URRWXCal2_uid58331	NC_007110	223.971	158.269	35	274.455	185.306	33	1.20463	0.114173
Acidobacterium_MP5ACTX9_uid50551	NC_015057	421.422	440.943	90	489.342	312.832	196	1.31699	0.0939207
Burkholderia_rhizoxinica_HKI_454_uid60487	NC_014723	216.855	352.416	131	270.917	220.882	72	1.34082	0.0899893
Bacillus_weihenstephanensis_KBAB4_uid58315	NC_010180	307.591	367.284	159	383.277	514.253	130	1.40966	0.0793197
Mycoplasma_pneumoniae_M129_uid57709	NC_000912	334.192	252.107	203	366.56	255.75	445	1.50901	0.065648
Burkholderia_cenocepacia_HI2424_uid58369	NC_008545	263.976	253.095	84	323.986	237.206	72	1.52718	0.0633579
Ehrlichia_ruminantium_Gardel_uid58245	NC_006831	308.801	329.054	246	344.564	263.504	704	1.54075	0.0616892
Macrococcus_caseolyticus_JCSC5402_uid59003	NC_011996	265.395	250.472	38	356.355	233.369	31	1.55818	0.0595959
Azospirillum_B510_uid46085	NC_013858	296.96	434.112	99	367.776	228.497	420	1.57258	0.0579075
Klebsiella_pneumoniae_MGH_78578_uid57619	NC_009651	203.854	133.798	41	249.474	138.216	57	1.64213	0.0502816
Deinococcus_proteolyticus_MRP_uid63399	NC_015163	212.179	110.548	39	257.852	154.009	54	1.66485	0.0479718
Acinetobacter_baumannii_AYE_uid61637	NC_010404	221.658	270.702	38	325.705	294.704	44	1.66559	0.0478972
Burkholderia_gladioli_BSR3_uid66301	NC_015377	296.638	425.351	69	413.629	283.386	35	1.66848	0.0476105
Ehrlichia_ruminantium_Welgevonden_uid58243	NC_006832	302.996	336.225	243	342.413	257.477	715	1.66874	0.0475846
Mycobacterium_ulcerans_Agy99_uid62939	NC_005916	210.833	112.87	48	1321.45	3710.46	33	1.71893	0.0428139
Rhodothermus_marinus_DSM_4252_uid41729	NC_013502	272.724	266.138	58	375.385	292.856	39	1.75538	0.0395969
Bacillus_cereus_Q1_uid58529	NC_011973	237.286	435.782	140	314.432	219.177	88	1.76875	0.0384675
Rhodobacter_sphaeroides_2_4_1_uid57653	NC_007489	254.048	162.283	42	330.575	220.594	40	1.78232	0.0373489
Escherichia_coli_O157_H7_EC4115_uid59091	NC_011350	194.984	429.3	61	311.468	228.589	47	1.81189	0.0350012
Aromatoleum_aromaticum_EbN1_uid58231	NC_006824	274.328	283.861	58	348.022	176.751	136	1.83154	0.0335102
Caulobacter_K31_uid58551	NC_010335	269.517	316.531	60	352.257	236.756	152	1.83251	0.0334381
Pseudomonas_syringae_phaseolicola_1448A_uid58099	NC_007274	193.574	295.918	68	272	178.692	59	1.83384	0.0333389
Salmonella_enterica_serovar_Choleraesuis_SC_B67_uid58017	NC_006856	213.281	190.597	96	261.149	149.082	74	1.83732	0.0330814
Shewanella_oneidensis_MR_1_uid57949	NC_004349	220.243	289.672	70	297.987	210.243	79	1.85409	0.031863
Methanobrevibacter_smithii_ATCC_35061_uid58827	NC_009515	281.425	451.514	492	320.759	211.465	1301	1.85683	0.0316673
Halobacterium_NRC_1_uid57769	NC_001869	254.581	213.184	86	308.956	167.875	90	1.87431	0.0304438
Escherichia_coli_O127_H6_E2348_69_uid59343	NC_011603	211.276	157.019	58	333.156	341.036	32	1.91289	0.0278811
Asticcacaulis_excentricus_CB_48_uid55641	NC_014818	346.475	273.351	40	440.288	264.351	132	1.91597	0.0276842
Shigella_dysenteriae_Sd197_uid58213	NC_007607	182.47	141.195	100	227.325	206.16	123	1.92155	0.027331
Mycoplasma_bovis_Hubei_1_uid68691	NC_015725	324.47	327.258	279	367.969	257.353	522	1.92481	0.0271268
Mycoplasma_fermentans_JER_uid53543	NC_014552	317.838	340.053	247	365.109	264.749	550	1.93694	0.0263762
Polaromonas_naphthalenivorans_CJ2_uid58273	NC_008759	256.924	235.319	105	338.22	239.187	50	1.98841	0.0233833
Burkholderia_glumae_BGR1_uid59397	NC_012725	280.19	261.508	63	407.615	337.118	39	2.01487	0.0219589
Mycoplasma_capricolum_ATCC_27343_uid58525	NC_007633	336.254	263.417	236	377.043	254.296	576	2.02362	0.0215048
Ruegeria_TM1040_uid58193	NC_008042	268.021	302.695	48	370.31	182.294	58	2.05328	0.0200226
Synechocystis_PCC_6803_uid57659	NC_005230	212.164	193.471	55	297.2	222.249	50	2.08184	0.0186786
Methanohalobium_evestigatum_Z_7303_uid49857	NC_014254	313.283	435.619	60	492.913	433.661	46	2.1095	0.0174509
Rhodobacter_sphaeroides_KD131_uid59277	NC_011960	220.927	277.193	41	335.23	253.088	61	2.11378	0.0172669
Burkholderia_vietnamiensis_G4_uid58075	NC_009228	248.211	199.145	76	387.774	341.731	31	2.13107	0.0165417
Sinorhizobium_medicae_WSM419_uid58549	NC_009622	204.26	216.843	50	476.384	1231.35	99	2.13433	0.016408
Enterococcus_faecalis_V583_uid57669	NC_004669	203.619	249.741	42	315.267	191.126	30	2.1476	0.0158726
Salmonella_enterica_serovar_Typhimurium_LT2_uid57799	NC_003277	201.324	150.596	68	328.412	326.391	34	2.15845	0.0154464
Methanosphaera_stadtmanae_DSM_3091_uid58407	NC_007681	281.515	387.198	307	331.913	262.125	1228	2.16021	0.0153781
Herpetosiphon_aurantiacus_DSM_785_uid58599	NC_009973	346.914	326.314	128	449.126	378.128	103	2.16931	0.0150296
Rhizobium_leguminosarum_bv__trifolii_WSM1325_uid58991	NC_012852	243.558	350.146	52	351.547	163.338	254	2.17605	0.0147757
Rhodococcus_opacus_B4_uid13791	NC_012523	246.277	156.614	65	415.405	457.186	37	2.17863	0.0146795
Chlorobium_phaeovibrioides_DSM_265_uid58129	NC_009337	276.918	601.331	305	353.385	212.63	1448	2.19212	0.0141856
Legionella_longbeachae_NSW150_uid46099	NC_014544	229.455	178.811	33	381.5	355.424	34	2.22151	0.0131584
Alicyclobacillus_acidocaldarius_DSM_446_uid59199	NC_013206	228.701	241.002	67	331.355	191.819	31	2.26513	0.0117524
Shigella_boydii_Sb227_uid58215	NC_007608	174.18	138.509	61	238.345	205.68	87	2.26748	0.0116803
Borrelia_burgdorferi_B31_uid57581	NC_001318	324.756	194.37	348	359.612	238.062	449	2.27485	0.0114576
Shewanella_ANA_3_uid58347	NC_008573	274.84	257.132	131	349.136	256.124	118	2.2813	0.0112655
Mycoplasma_arthritidis_158L3_1_uid58005	NC_011025	339.341	307.211	214	405.23	402.056	417	2.28888	0.0110431
Shigella_flexneri_2a_301_uid62907	NC_004851	188.521	143.571	119	239.217	211.442	143	2.29995	0.0107256
Candidatus_Pelagibacter_ubique_HTCC1062_uid58401	NC_007205	218.849	559.052	172	321.475	187.39	1182	2.38809	0.00846811
Melissococcus_plutonius_ATCC_35311_uid66803	NC_015517	252.484	201.241	64	328.165	169.046	79	2.39981	0.00820171
Escherichia_coli_O111_H__11128_uid41023	NC_013365	221.179	187.255	162	292.817	200.82	60	2.4032	0.00812615
Deinococcus_radiodurans_R1_uid57665	NC_000958	291.979	258.04	48	402.289	244.208	83	2.4039	0.00811069
Burkholderia_glumae_BGR1_uid59397	NC_012720	263.694	210.983	62	381.5	271.774	44	2.40641	0.00805519
Azospirillum_B510_uid46085	NC_013856	282.646	304.383	113	355.463	181.939	518	2.44938	0.00715519
Ruminococcus_albus_7_uid51721	NC_014825	269.327	474.891	110	395.217	324.43	180	2.45247	0.00709396
Chlamydophila_psittaci_6BC_uid63621	NC_015470	325.98	309.596	295	375.464	234.222	672	2.45421	0.00705968
Cyanothece_PCC_7425_uid59435	NC_011880	273.635	379.992	104	414.929	323.772	56	2.47453	0.00667066
Acidovorax_JS42_uid58427	NC_008765	199.509	164.201	53	323.323	245.275	31	2.50173	0.00617941
Nostoc_PCC_7120_uid57803	NC_003267	243.745	271.538	55	406.371	316.556	35	2.50827	0.00606612
Mesoplasma_florum_L1_uid58055	NC_006055	312.915	248.432	141	372.232	255.089	539	2.51009	0.00603504
Chlamydophila_felis_Fe_C_56_uid57971	NC_007899	318.363	308.69	317	367.276	227.921	688	2.52217	0.00583168
Rhizobium_leguminosarum_bv__trifolii_WSM1325_uid58991	NC_012854	255.593	210.027	59	329.389	150.732	216	2.52696	0.00575277
Candidatus_Arthromitus_SFB_rat_Yit_uid73425	NC_016012	297.183	275.415	268	343.109	220.269	1075	2.53518	0.00561941
Xylella_fastidiosa_9a5c_uid57849	NC_002490	168.364	130.713	33	274.355	194.542	31	2.54196	0.00551167
Burkholderia_glumae_BGR1_uid59397	NC_012718	252.25	246.09	32	440.215	468.903	65	2.58799	0.00482694
Salmonella_enterica_serovar_Newport_SL254_uid58831	NC_009140	229.765	273.666	115	324.427	226.668	75	2.58954	0.00480524
Alicycliphilus_denitrificans_BC_uid49953	NC_014908	209.892	261.083	83	333.048	245.572	42	2.59227	0.00476729
Desulfovibrio_vulgaris_DP4_uid58679	NC_008741	316.804	273.749	56	428.16	213.054	94	2.60945	0.00453435
Bacillus_thuringiensis_BMB171_uid49135	NC_014172	227.747	412.586	158	365.142	421.493	113	2.66921	0.00380153
Cyanothece_PCC_7822_uid52547	NC_014502	217.361	274.829	155	435.506	697.958	81	2.70545	0.00341056
Finegoldia_magna_ATCC_29328_uid58867	NC_010371	243.794	316.39	131	426.51	438.869	51	2.71152	0.00334875
Rhodococcus_erythropolis_PR4_uid59019	NC_007486	218.015	138.054	66	452.083	506.456	36	2.71847	0.00327922
Nocardia_farcinica_IFM_10152_uid58203	NC_006363	206.852	172.062	61	390.438	359.452	32	2.72975	0.00316908
Pantoea_At_9b_uid55845	NC_014842	206.197	216.833	76	365.122	336.948	41	2.73045	0.00316238
Methanopyrus_kandleri_AV19_uid57883	NC_003551	272.88	197.914	384	304.155	193.332	1303	2.73572	0.0031122
Arthrobacter_phenanthrenivorans_Sphe3_uid63629	NC_015147	219.939	189.723	49	310.22	128.965	50	2.76356	0.00285871
Agrobacterium_vitis_S4_uid58249	NC_011991	225.208	195.28	53	473.407	623.38	54	2.78967	0.00263811
Variovorax_paradoxus_S110_uid59437	NC_012792	258.004	419.537	227	338.885	195.358	811	2.82029	0.00239899
Alicycliphilus_denitrificans_K601_uid66307	NC_015423	194.056	165.248	54	326.686	243.837	35	2.82483	0.00236527
Rhizobium_leguminosarum_bv__trifolii_WSM2304_uid58997	NC_011366	243.45	333.116	80	353.265	203.239	370	2.83662	0.00227967
Chlamydia_muridarum_Nigg_uid57785	NC_002620	305.748	372.479	270	376.226	255.324	634	2.83806	0.00226946
Desulfobacterium_autotrophicum_HRM2_uid59061	NC_012109	165.844	110.918	45	340.323	326.28	31	2.86548	0.00208189
Alicycliphilus_denitrificans_BC_uid49953	NC_014911	182.951	143.15	41	320.674	286.227	46	2.88378	0.00196469
Synechocystis_PCC_6803_uid57659	NC_005232	218.355	240.908	62	367.25	282.682	48	2.9196	0.00175241
Klebsiella_pneumoniae_MGH_78578_uid57619	NC_009650	185.924	156.891	79	340.386	328.659	44	2.93668	0.00165874
Chlamydia_trachomatis_B_Jali20_OT_uid59351	NC_012686	307.387	285.032	240	367.702	227.22	635	2.9437	0.00162157
Chlamydia_trachomatis_L2b_UCH_1_proctitis_uid61635	NC_010280	306.647	282.269	235	367.044	224.666	638	2.95355	0.00157071
Prosthecochloris_aestuarii_DSM_271_uid58151	NC_011061	200.667	188.221	33	357.581	231.402	31	2.96493	0.00151375
Rhizobium_leguminosarum_bv__viciae_3841_uid57955	NC_008383	231.073	196.162	41	345.747	224.437	91	2.96873	0.00149515
Chelativorans_BNC1_uid58069	NC_008242	259.496	206.289	125	335.474	242.158	192	2.98964	0.00139655
Rhodothermus_marinus_SG0_5JP17_172_uid72767	NC_015970	226.811	163.006	53	387	277.22	33	3.01111	0.00130148
Agrobacterium_vitis_S4_uid58249	NC_011982	248.492	196.203	59	339.753	193.892	146	3.02536	0.00124168
Actinobacillus_succinogenes_130Z_uid58247	NC_009655	239.155	408.562	174	333.894	201.401	1905	3.02536	0.00124168
Acetobacter_pasteurianus_IFO_3283_01_uid59279	NC_013210	244.891	162.593	92	337	232.694	85	3.02955	0.00122461
Chlorobium_luteolum_DSM_273_uid58175	NC_007512	258.65	582.624	363	352.781	211.35	1720	3.03632	0.00119741
Halogeometricum_borinquense_DSM_11551_uid54919	NC_014736	247.942	298.35	86	358.689	169.176	103	3.05646	0.00111985
Arthrobacter_FB24_uid58141	NC_008539	221.111	141.599	45	348.078	255.462	51	3.05685	0.00111839
Escherichia_coli_SE11_uid59425	NC_011413	171.39	148.798	77	350.943	330.844	35	3.07258	0.00106107
Salmonella_enterica_serovar_Typhi_CT18_uid57793	NC_003384	214.291	189.043	158	310.74	241.366	77	3.0766	0.00104688
Azospirillum_B510_uid46085	NC_013855	278.434	510.592	175	401.167	309.196	956	3.07821	0.00104124
Agrobacterium_vitis_S4_uid58249	NC_011986	194.314	166.194	35	327.298	221.772	47	3.10391	0.000954904
Escherichia_coli_APEC_O1_uid58623	NC_009838	266.235	210.106	149	362.267	222.455	75	3.10574	0.000949002
Enterobacter_638_uid58727	NC_009425	222.761	171.773	67	440.534	506.15	58	3.12465	0.00089007
Leptospira_borgpetersenii_serovar_Hardjo_bovis_L550_uid58507	NC_008509	274.035	170.942	85	347.223	179.28	157	3.12499	0.000889047
Escherichia_coli_E24377A_uid58395	NC_009786	156.794	104.576	34	259.706	159.7	34	3.1435	0.000834689
Chlamydia_trachomatis_B_TZ1A828_OT_uid59349	NC_012687	303.598	283.213	244	367.302	226.973	636	3.14713	0.00082441
Shigella_sonnei_Ss046_uid58217	NC_007385	196.009	142.689	109	267.837	206.712	129	3.15585	0.000800144
Treponema_succinifaciens_DSM_2489_uid65781	NC_015386	263.402	258.609	112	439.795	332.71	44	3.16153	0.000784718
Novosphingobium_aromaticivorans_DSM_12444_uid57747	NC_009426	241.766	229.041	77	343.771	192.894	105	3.16967	0.000763073
Sphingobium_chlorophenolicum_L_1_uid52597	NC_015595	218.095	215.842	42	354.875	244.25	80	3.17581	0.000747088
Escherichia_coli_UMN026_uid62981	NC_011749	182.94	142.241	83	304.458	267.128	59	3.18769	0.00071708
Desulfovibrio_vulgaris_Hildenborough_uid57645	NC_005863	286.763	286.599	59	424.753	207.679	97	3.21968	0.000641666
Helicobacter_mustelae_12198_uid46647	NC_013949	270.436	407.88	305	348.575	214.144	1093	3.22401	0.000632053
Sulfuricurvum_kujiense_DSM_16994_uid60789	NC_014755	179.167	161.252	42	304.659	198.235	44	3.22709	0.000625281
Nostoc_PCC_7120_uid57803	NC_003240	236.865	265.85	111	354.76	227.754	75	3.23475	0.000608752
Rahnella_Y9602_uid62715	NC_015063	191.673	168.037	55	294.638	181.005	69	3.2754	0.000527568
Anabaena_variabilis_ATCC_29413_uid58043	NC_007412	277.341	317.386	135	453.602	481.431	108	3.27747	0.00052371
Thermus_thermophilus_HB8_uid58223	NC_006462	242.964	202.176	84	334.18	215.204	167	3.30021	0.000483067
Bacillus_cereus_AH187_uid58753	NC_011655	195.77	394.696	183	386.556	472.16	90	3.30697	0.000471555
Rhodobacter_sphaeroides_2_4_1_uid57653	NC_007490	199.793	133.897	58	380.111	308.33	36	3.32	0.000450094
Synechococcus_PCC_7002_uid59137	NC_010480	218.69	262.518	58	434.941	393.546	51	3.32693	0.000439037
Dinoroseobacter_shibae_DFL_12_uid58707	NC_009957	193.939	152.529	33	305.676	207.482	102	3.32832	0.000436852
Haloarcula_marismortui_ATCC_43049_uid57719	NC_006393	197.882	172.928	85	323.478	221.96	46	3.32967	0.000434745
Acidiphilium_multivorum_AIU301_uid63345	NC_015187	177.594	106.232	32	376.676	344.586	37	3.33576	0.000425336
Rickettsia_massiliae_MTU5_uid58801	NC_009900	269.228	254.662	180	339.371	251.173	788	3.34258	0.000415015
Chlamydia_trachomatis_D_UW_3_CX_uid57637	NC_000117	303.602	279.633	254	369.836	226.374	633	3.35899	0.000391144
Chlamydophila_abortus_S26_3_uid57963	NC_004552	309.442	254.718	233	374.109	233.529	699	3.42502	0.000307375
Clostridium_botulinum_BKT015925_uid66203	NC_015418	198.491	137.97	55	289.258	105.057	31	3.42545	0.000306887
Comamonas_testosteroni_CNB_2_uid62961	NC_010935	184.485	138.446	33	332.441	275.202	59	3.42651	0.000305699
Leptospira_interrogans_serovar_Lai_56601_uid57881	NC_004343	267.622	182.296	111	344.132	187.384	182	3.44825	0.000282117
Yersinia_pestis_Antiqua_uid58607	NC_008122	148.824	105.519	51	266.842	189.454	38	3.46087	0.000269214
Simkania_negevensis_Z_uid68451	NC_015710	222.366	192.226	93	401.14	312.357	43	3.46217	0.000267924
Yersinia_enterocolitica_palearctica_105_5R_r__uid63663	NC_015475	149.717	112.165	53	267.697	174.049	33	3.47098	0.000259277
Oligotropha_carboxidovorans_OM5_uid72795	NC_015685	214.863	221.007	73	351.846	280.938	91	3.49471	0.000237284
Caulobacter_K31_uid58551	NC_010333	213.182	159.598	44	325.421	232.637	121	3.50377	0.000229358
Mycoplasma_leachii_PG50_uid60849	NC_014751	296.038	282.968	316	361.272	229.028	566	3.50669	0.000226861
Lactobacillus_johnsonii_NCC_533_uid58029	NC_005362	261.279	444.803	394	342.279	210.488	1427	3.50782	0.000225899
Gluconobacter_oxydans_621H_uid58239	NC_006672	233.838	155.408	99	376.156	299.385	64	3.50953	0.000224448
Lysinibacillus_sphaericus_C3_41_uid58945	NC_010381	203.946	191.606	148	429.718	389.155	39	3.51264	0.000221841
Cyanothece_PCC_7822_uid52547	NC_014534	244.458	249.595	240	474.435	706.444	124	3.51355	0.000221081
Leptospira_borgpetersenii_serovar_Hardjo_bovis_JB197_uid58509	NC_008511	264.157	164.535	83	346.428	181.834	152	3.52834	0.000209084
Dinoroseobacter_shibae_DFL_12_uid58707	NC_009955	211.059	163.744	51	309.854	192.781	144	3.52882	0.000208707
Sphingobium_SYK_6_uid73353	NC_015974	208.784	217.401	51	346.919	241.864	99	3.54586	0.000195669
Leptospira_interrogans_serovar_Copenhageni_Fiocruz_L1_130_uid58065	NC_005824	274.833	177.082	102	355.807	187.437	166	3.5541	0.000189638
Allochromatium_vinosum_DSM_180_uid46083	NC_013852	166.938	110.292	64	304.818	268.621	55	3.55767	0.00018708
Thauera_MZ1T_uid58987	NC_011667	189.081	98.1324	37	347.105	254.494	38	3.56516	0.000181815
Rhizobium_leguminosarum_bv__viciae_3841_uid57955	NC_008381	240.804	211.712	102	321.297	151.338	340	3.57555	0.000174746
Chlamydia_trachomatis_434_Bu_uid61633	NC_010287	297.199	279.521	246	368.665	228.196	639	3.57731	0.000173574
Acetobacter_pasteurianus_IFO_3283_01_uid59279	NC_013211	224.065	159.865	62	339.277	263.99	112	3.58216	0.000170381
Rickettsia_prowazekii_Madrid_E_uid61565	NC_000963	263.262	206.555	103	342.839	233.05	740	3.6037	0.000156861
Ruegeria_pomeroyi_DSS_3_uid57863	NC_006569	248.623	199.025	61	347.066	178.435	381	3.63625	0.000138317
Xenorhabdus_nematophila_ATCC_19061_uid49133	NC_014170	190.467	205.774	120	330.764	249.366	55	3.64258	0.000134958
Marinobacter_aquaeolei_VT8_uid59419	NC_008738	270.96	215.036	150	451.476	365.974	63	3.65875	0.000126723
Ochrobactrum_anthropi_ATCC_49188_uid58921	NC_009670	198.811	109.578	37	366.481	309.442	54	3.66083	0.000125698
Beijerinckia_indica_ATCC_9039_uid59057	NC_010580	194.081	146.938	111	398.831	434.253	65	3.67998	0.000116625
Zymomonas_mobilis_pomaceae_ATCC_29192_uid68445	NC_015709	241.269	486.797	260	354.731	214.682	1423	3.69322	0.000110716
Acholeplasma_laidlawii_PG_8A_uid58901	NC_010163	267.718	385.474	354	347.464	217.946	1026	3.69401	0.000110372
Yersinia_pestis_biovar_Microtus_91001_uid58037	NC_005813	154.68	99.5464	50	282.657	187.239	35	3.6946	0.000110116
Yersinia_pestis_Z176003_uid47317	NC_014022	213.581	113.257	31	410.889	330.867	45	3.69819	0.000108571
Marinobacter_aquaeolei_VT8_uid59419	NC_008739	228.515	186.391	101	341.5	238.51	100	3.73958	9.21643e-05
Azospirillum_B510_uid46085	NC_013859	271.411	317.296	90	408.532	270.543	325	3.7405	9.1826e-05
Cupriavidus_metallidurans_CH34_uid57815	NC_007972	252.592	209.525	98	392.22	235.012	59	3.75313	8.73202e-05
Streptomyces_flavogriseus_ATCC_33331_uid40839	NC_016110	225.651	148.139	106	344.417	216.776	60	3.7742	8.02622e-05
Methylovorus_glucosetrophus_SIP3_4_uid59367	NC_012970	195.674	145.821	43	405.972	305.96	36	3.78022	7.83448e-05
Burkholderia_phytofirmans_PsJN_uid58729	NC_010679	167.288	140.962	132	345.4	267.52	35	3.80143	7.19328e-05
Chlamydophila_pecorum_E58_uid66295	NC_015408	285.494	362.902	320	369.57	225.609	668	3.80694	7.03498e-05
Rhizobium_leguminosarum_bv__trifolii_WSM2304_uid58997	NC_011370	244.98	179.666	50	352.767	179.178	206	3.80741	7.02138e-05
Deinococcus_deserti_VCD115_uid58615	NC_012529	253.327	212.598	55	379.431	224.729	195	3.83584	6.25684e-05
Escherichia_coli_UTI89_uid58541	NC_007941	164.65	131.931	100	338.822	290.588	45	3.84632	5.9952e-05
Candidatus_Accumulibacter_phosphatis_clade_IIA_UW_1_uid59207	NC_013193	213.89	234.34	73	370.916	274.325	83	3.85526	5.78029e-05
Nitrosomonas_AL212_uid55727	NC_015223	179.921	158.933	38	380.583	313.245	48	3.85537	5.77769e-05
Cyanothece_PCC_7424_uid59025	NC_011737	206.696	181.131	125	460.7	451.558	50	3.85539	5.77736e-05
Alicyclobacillus_acidocaldarius_DSM_446_uid59199	NC_013207	175.667	154.635	57	343.514	226.709	35	3.86291	5.60212e-05
Clostridium_botulinum_BKT015925_uid66203	NC_015417	201.974	213.443	153	341.926	262.342	68	3.86694	5.51054e-05
Clostridium_botulinum_B1_Okra_uid59147	NC_010379	167.268	172.002	157	352.081	276.266	37	3.89516	4.90666e-05
Novosphingobium_aromaticivorans_DSM_12444_uid57747	NC_009427	261	242.195	79	375.102	198.19	352	3.90428	4.72539e-05
Rothia_mucilaginosa_uid43093	NC_013715	355.323	219.91	665	398.53	247.845	1239	3.90697	4.67303e-05
Arthrobacter_FB24_uid58141	NC_008538	218	142.25	41	353.014	219.345	69	3.91254	4.56651e-05
Yersinia_pseudotuberculosis_PB1__uid59153	NC_010635	148.288	93.7944	52	290.686	200.565	35	3.92159	4.39842e-05
Arthrobacter_aurescens_TC1_uid58109	NC_008713	241.767	237.729	103	354.132	202.709	151	3.92202	4.39049e-05
Polaromonas_naphthalenivorans_CJ2_uid58273	NC_008760	200.943	137.823	53	305.819	169.637	83	3.94956	3.91476e-05
Acidaminococcus_fermentans_DSM_20731_uid43471	NC_013740	258.249	426.749	369	348.342	196.578	1657	3.96283	3.7034e-05
Burkholderia_gladioli_BSR3_uid66301	NC_015382	238.149	288.156	74	443.304	423.211	115	3.96327	3.69646e-05
Veillonella_parvula_DSM_2008_uid41927	NC_013520	267.15	375.167	347	350.408	224.928	1497	3.97181	3.56636e-05
Rhizobium_leguminosarum_bv__viciae_3841_uid57955	NC_008382	176.056	156.097	72	293.917	213.026	84	3.97613	3.50228e-05
Lactobacillus_kefiranofaciens_ZW3_uid67985	NC_015598	208.507	192.852	146	403.132	336.309	53	3.9821	3.41544e-05
Erwinia_billingiae_Eb661_uid50547	NC_014304	202.838	137.66	68	331.217	186.9	46	3.98458	3.37999e-05
Legionella_pneumophila_Paris_uid58211	NC_006365	205.115	128.86	61	347.269	278.353	78	3.99596	3.22157e-05
Xanthomonas_campestris_vesicatoria_85_10_uid58321	NC_007507	244.268	185.593	112	411.033	292.625	60	4.004	3.11396e-05
Nostoc_punctiforme_PCC_73102_uid57767	NC_010632	242.463	264.767	123	434.027	355.708	74	4.01206	3.00958e-05
Acidobacterium_MP5ACTX9_uid50551	NC_015059	199.681	172.903	47	350.795	185.06	44	4.01807	2.93389e-05
Meiothermus_silvanus_DSM_9946_uid49485	NC_014213	260.388	168.869	103	356.409	242.617	203	4.0331	2.75229e-05
Amycolicicoccus_subflavus_DQS3_9A1_uid67253	NC_015561	156.724	147.002	87	475.029	449.746	34	4.04328	2.63544e-05
Nocardia_farcinica_IFM_10152_uid58203	NC_006362	252.086	154.149	81	390.19	262.041	79	4.05042	2.55633e-05
Yersinia_pestis_Pestoides_F_uid58619	NC_009377	143.865	104.338	52	284.639	189.599	36	4.05047	2.55571e-05
Klebsiella_pneumoniae_MGH_78578_uid57619	NC_009649	187.56	165.385	91	317.276	247.789	87	4.08907	2.16554e-05
Clostridium_botulinum_BKT015925_uid66203	NC_015426	191.738	151.336	65	316.263	147.737	38	4.09054	2.15181e-05
Vibrio_harveyi_ATCC_BAA_1116_uid58957	NC_009777	148.756	188.649	78	287.929	170.346	42	4.10904	1.98654e-05
Nitrobacter_hamburgensis_X14_uid58293	NC_007961	176.756	104.28	45	330.742	276.849	66	4.11115	1.96846e-05
Halobacterium_salinarum_R1_uid61571	NC_010366	189.851	210.993	87	337.554	224.647	65	4.11542	1.93236e-05
Roseobacter_denitrificans_OCh_114_uid58597	NC_008386	168.381	123.605	42	366.079	349.124	63	4.12365	1.86457e-05
Tsukamurella_paurometabola_DSM_20162_uid48829	NC_014159	208.652	132.237	46	452.744	348.924	39	4.12478	1.85542e-05
Burkholderia_multivorans_ATCC_17616_uid58909	NC_010802	229.9	189.006	70	414.23	300.122	61	4.13526	1.77279e-05
Borrelia_turicatae_91E135_uid58311	NC_008710	289.994	220.735	177	367.456	219.616	641	4.13741	1.75627e-05
Bacillus_anthracis_A0248_uid59385	NC_012656	183.433	196.823	127	385.086	269.076	35	4.139	1.74412e-05
Burkholderia_multivorans_ATCC_17616_uid58697	NC_010070	227.662	185.019	74	404.109	293.932	64	4.14449	1.70285e-05
Tropheryma_whipplei_TW08_27_uid57961	NC_004551	236.481	311.131	135	352.383	203.766	648	4.14692	1.68489e-05
Vibrio_fischeri_MJ11_uid58907	NC_011185	230.376	194.933	165	515.867	367.791	30	4.14701	1.68424e-05
Escherichia_coli_SMS_3_5_uid58919	NC_010488	163.364	140.93	88	307.369	251.585	65	4.158	1.60522e-05
Mycobacterium_gilvum_PYR_GCK_uid59421	NC_009339	250.006	162.521	159	351.784	243.361	139	4.18235	1.44255e-05
Pelobacter_propionicus_DSM_2379_uid58255	NC_008607	232.232	183.992	99	360.271	237.407	96	4.20068	1.33058e-05
Escherichia_coli_O55_H7_CB9615_uid46655	NC_013942	121.403	130.476	72	273.771	194.059	35	4.20592	1.30012e-05
Aeromonas_salmonicida_A449_uid58631	NC_009349	213.649	179.794	114	355.78	225.046	59	4.20593	1.30007e-05
Thermus_thermophilus_HB27_uid58033	NC_005838	233.608	168.699	97	350.168	246.858	131	4.23203	1.15794e-05
Psychrobacter_PRwf_1_uid58459	NC_009524	276.738	388.877	408	361.74	243.864	1962	4.24499	1.09301e-05
Acidobacterium_MP5ACTX9_uid50551	NC_015060	206.797	173.454	69	390.049	241.879	41	4.24563	1.0899e-05
Haloferax_volcanii_DS2_uid46845	NC_013968	173.721	163.386	43	402.657	280.95	35	4.26891	9.82167e-06
Haloarcula_marismortui_ATCC_43049_uid57719	NC_006394	207.158	134.506	101	381.046	309.968	65	4.2714	9.71246e-06
Haloterrigena_turkmenica_DSM_5511_uid43501	NC_013746	154.928	125.347	125	302.78	230.122	50	4.29538	8.71976e-06
Sphingobium_japonicum_UT26S_uid47077	NC_014007	194.771	195.032	118	325.311	252.326	106	4.29678	8.66471e-06
Asticcacaulis_excentricus_CB_48_uid55641	NC_014819	219.494	203.011	77	446.762	376.547	63	4.30587	8.31655e-06
Mycobacterium_KMS_uid58491	NC_008703	241.031	167.967	130	336.641	203.258	153	4.33228	7.37853e-06
Candidatus_Ruthia_magnifica_Cm__Calyptogena_magnifica__uid58645	NC_008610	196.292	285.651	96	326.058	202.985	880	4.33329	7.34473e-06
Acidiphilium_cryptum_JF_5_uid58447	NC_009468	223.167	125.039	72	332.454	200.783	97	4.3446	6.97646e-06
Acidiphilium_cryptum_JF_5_uid58447	NC_009467	196.313	142.013	67	365.538	353.712	104	4.36354	6.39869e-06
Yersinia_pestis_Angola_uid58485	NC_010157	132.75	97.8054	56	292.344	192.984	32	4.36848	6.25582e-06
Haemophilus_somnus_129PT_uid57929	NC_008309	231.776	415.629	277	346.217	308.049	1515	4.36851	6.25485e-06
Bacillus_cereus_03BB102_uid59299	NC_012473	174.344	175.702	154	350	276.504	54	4.36922	6.23443e-06
Halomicrobium_mukohataei_DSM_12286_uid59107	NC_013201	228.323	273.261	65	411.27	254.797	111	4.39382	5.56869e-06
Bacillus_megaterium_QM_B1551_uid15862	NC_014025	121.839	143.102	62	273.531	164.657	32	4.42055	4.92252e-06
Meiothermus_silvanus_DSM_9946_uid49485	NC_014214	216.741	205.616	81	401.826	236.425	46	4.44079	4.48155e-06
Ralstonia_eutropha_JMP134_uid58047	NC_007337	186.129	135.905	31	369.351	250.81	57	4.44454	4.40408e-06
uncultured_Termite_group_1_bacterium_phylotype_Rs_D17_uid59059	NC_020419	225.138	229.2	87	340.264	209.456	674	4.45131	4.26731e-06
uncultured_Termite_group_1_bacterium_phylotype_Rs_D17_uid59059	NS_000191	225.138	229.2	87	340.264	209.456	674	4.45131	4.26731e-06
Aliivibrio_salmonicida_LFI1238_uid59251	NC_011313	249.482	320.955	276	341.583	193.535	708	4.46162	4.06721e-06
Aerococcus_urinae_ACS_120_V_Col10a_uid64757	NC_015278	236.711	354.754	280	334.313	197.011	1446	4.47216	3.87168e-06
Bacillus_anthracis__Ames_Ancestor__uid58083	NC_007322	171.978	192.61	139	375.923	264.907	39	4.48661	3.61821e-06
Escherichia_coli_S88_uid62979	NC_011747	178.618	141.497	76	365.373	293.489	59	4.49865	3.41936e-06
Burkholderia_cenocepacia_J2315_uid57953	NC_011002	231.855	368.668	186	362.62	250.134	566	4.50841	3.26571e-06
Dinoroseobacter_shibae_DFL_12_uid58707	NC_009956	213.125	167.73	40	386.402	273.237	97	4.5148	3.16877e-06
Mycobacterium_gilvum_Spyr1_uid61403	NC_014811	211.853	146.381	95	320.03	185.515	101	4.5458	2.73629e-06
Bacillus_anthracis_CDC_684_uid59303	NC_012579	174.872	187.27	156	367.5	280.039	50	4.54883	2.69719e-06
Aeromonas_salmonicida_A449_uid58631	NC_009350	172.383	130.176	94	370.583	317.902	60	4.58994	2.21689e-06
Polaromonas_JS666_uid58207	NC_007949	249.548	220.05	155	364.497	231.806	171	4.59194	2.1957e-06
Methylobacterium_extorquens_DM4_uid61617	NC_012987	205.49	145.207	51	389.093	252.022	54	4.605	2.06234e-06
Polaromonas_naphthalenivorans_CJ2_uid58273	NC_008758	214.85	182.047	80	399.099	309.829	81	4.60712	2.04141e-06
Deferribacter_desulfuricans_SSM1_uid46653	NC_013940	273.267	193.361	161	414.177	258.83	96	4.62045	1.91459e-06
Streptococcus_salivarius_CCHSS3_uid70481	NC_015760	242.257	413.249	432	337.96	220.494	1595	4.63795	1.75945e-06
Gluconacetobacter_xylinus_NBRC_3288_uid46523	NC_016021	167.8	106.784	40	371.5	249.522	38	4.64453	1.70425e-06
Salmonella_enterica_serovar_Typhi_CT18_uid57793	NC_003385	162.172	117.673	87	402.244	320.947	41	4.64473	1.70259e-06
Yersinia_pseudotuberculosis_IP_32953_uid58157	NC_006153	125.946	95.9734	56	280.436	191.613	39	4.64557	1.69566e-06
Burkholderia_vietnamiensis_G4_uid58075	NC_009229	223.47	177.607	185	394.141	273.129	64	4.66912	1.51247e-06
Achromobacter_xylosoxidans_A8_uid59899	NC_014641	166.861	129.474	36	344.956	259.246	68	4.67054	1.50206e-06
Achromobacter_xylosoxidans_A8_uid59899	NC_014642	238.827	216.078	150	355.294	177.629	102	4.67519	1.46842e-06
Nostoc_PCC_7120_uid57803	NC_003276	207.352	196.235	233	415.987	527.377	153	4.68507	1.39932e-06
Acaryochloris_marina_MBIC11017_uid58167	NC_009930	170.085	230.568	164	352.017	261.627	58	4.69073	1.36113e-06
Gluconacetobacter_xylinus_NBRC_3288_uid46523	NC_016037	212.784	157.77	102	334.49	252.032	149	4.70069	1.29642e-06
Acidobacterium_MP5ACTX9_uid50551	NC_015058	192.3	209.169	70	353.594	228.034	96	4.72216	1.16675e-06
Yersinia_pestis_Antiqua_uid58607	NC_008120	172.38	120.888	50	382.449	286.881	49	4.73065	1.11901e-06
Mycobacterium_MCS_uid58465	NC_008147	222.915	170.418	142	367.183	243.732	82	4.73331	1.10443e-06
Burkholderia_ambifaria_MC40_6_uid58701	NC_010553	225.386	205.123	153	389.05	332.323	121	4.74894	1.02244e-06
Kineococcus_radiotolerans_SRS30216_uid58067	NC_009806	217.927	161.214	123	393.23	264.668	61	4.75419	9.9624e-07
Pantoea_At_9b_uid55845	NC_014840	213.333	212.121	69	345.525	164.269	223	4.75425	9.95924e-07
Agrobacterium_fabrum_C58_uid57865	NC_003065	226.514	174.47	74	363	224.425	123	4.76389	9.49474e-07
Acaryochloris_marina_MBIC11017_uid58167	NC_009933	185.5	206.905	86	483.194	322.992	31	4.78964	8.35414e-07
Yersinia_pestis_Pestoides_F_uid58619	NC_009378	194.28	148.983	75	440.536	361.391	56	4.80354	7.79437e-07
Spirosoma_linguale_DSM_74_uid43413	NC_013732	194.368	130.375	76	398.515	322.879	66	4.8075	7.64137e-07
Deinococcus_proteolyticus_MRP_uid63399	NC_015162	204.599	145.379	167	405.034	303.981	58	4.8333	6.71447e-07
Lactobacillus_rhamnosus_Lc_705_uid59315	NC_013200	119.946	105.791	37	316.881	238.762	42	4.83387	6.69514e-07
Runella_slithyformis_DSM_19594_uid68317	NC_015704	197.184	129.396	49	472.683	345.206	41	4.8339	6.69423e-07
Bacillus_cereus_biovar_anthracis_CI_uid50615	NC_014331	174.056	188.465	160	373.78	271.982	50	4.8419	6.43017e-07
Arthrobacter_FB24_uid58141	NC_008537	213.149	126.281	67	335.835	191.651	91	4.84337	6.3827e-07
Ralstonia_eutropha_JMP134_uid58047	NC_007336	216.58	221.578	88	338.387	173.611	424	4.85675	5.96633e-07
Rhodococcus_erythropolis_PR4_uid59019	NC_007491	205.357	192.553	157	314.227	192.26	141	4.87706	5.38382e-07
Cyanothece_PCC_7822_uid52547	NC_014533	273.7	415.033	237	558.893	911.853	309	4.87836	5.34863e-07
Yersinia_pestis_Nepal516_uid58609	NC_008118	162.071	105.269	56	401.521	324.529	48	4.89587	4.89362e-07
Yersinia_pestis_CO92_uid57621	NC_003134	157.649	105.203	57	398.432	311.656	44	4.91326	4.47879e-07
Streptomyces_violaceusniger_Tu_4113_uid52609	NC_015951	213.548	170.188	188	439.986	367.663	69	4.92589	4.19884e-07
Deinococcus_geothermalis_DSM_11300_uid58275	NC_009939	221.161	145.007	124	394.21	293.263	81	4.93151	4.07991e-07
Salmonella_enterica_serovar_Schwarzengrund_CVM19633_uid58915	NC_011092	150.5	151.913	46	307.658	195.529	76	4.95805	3.56015e-07
Halogeometricum_borinquense_DSM_11551_uid54919	NC_014732	212.132	195.799	68	367.18	213.804	111	4.96397	3.45342e-07
Chlamydophila_caviae_GPIC_uid57783	NC_003361	287.397	259.656	300	376.125	256.82	698	4.96602	3.41704e-07
Rhodobacter_sphaeroides_ATCC_17025_uid58451	NC_009430	228.875	189.188	128	357.157	232.73	140	4.96894	3.36605e-07
Klebsiella_pneumoniae_342_uid59145	NC_011281	149.419	139.053	62	285.137	148.713	51	4.97063	3.3367e-07
Rhizobium_etli_CFN_42_uid58377	NC_007762	201.389	126.593	72	340.184	239.32	103	4.97402	3.27887e-07
Leptospira_biflexa_serovar_Patoc__Patoc_1__Ames__uid58511	NC_010845	250.029	165.97	103	369.908	224.383	163	4.99357	2.96372e-07
Arthrobacter_chlorophenolicus_A6_uid58969	NC_011881	204.529	137.415	68	356.313	231.314	83	4.99781	2.89928e-07
Vibrio_fischeri_MJ11_uid58907	NC_011186	254.081	388.52	369	360.773	201.901	885	5.00104	2.85109e-07
Synechococcus_PCC_7002_uid59137	NC_010474	213.167	167.839	54	375.568	242.975	111	5.00341	2.81625e-07
Candidatus_Phytoplasma_mali_uid59087	NC_011047	235.698	211.733	129	348.131	231.693	350	5.02366	2.53481e-07
Rickettsia_peacockii_Rustic_uid59301	NC_012730	231.627	222.191	158	328.824	216.757	769	5.02895	2.46582e-07
Butyrivibrio_proteoclasticus_B316_uid51489	NC_014388	238.387	203.131	80	386.559	243.674	170	5.03782	2.35429e-07
Ralstonia_pickettii_12J_uid58737	NC_010683	182.193	128.841	57	385.121	208.653	33	5.05664	2.13355e-07
Deinococcus_radiodurans_R1_uid57665	NC_001264	251.33	222.696	94	380.876	187.052	274	5.06069	2.08876e-07
Glaciecola_4H_3_7_YE_5_uid66595	NC_015498	208.495	180.969	184	458.792	543.015	130	5.06072	2.08834e-07
Rhodobacter_sphaeroides_2_4_1_uid57653	NC_007494	246.84	307.287	262	352.268	206.075	583	5.06512	2.04072e-07
Oligotropha_carboxidovorans_OM5_uid72795	NC_015689	191.568	118.833	37	355.517	239.857	87	5.0767	1.92023e-07
Deinococcus_proteolyticus_MRP_uid63399	NC_015169	237.839	144.482	31	387.453	207.726	223	5.08149	1.87243e-07
Sphingomonas_wittichii_RW1_uid58691	NC_009507	228.423	218.6	130	375.981	271.106	155	5.08587	1.82969e-07
Acaryochloris_marina_MBIC11017_uid58167	NC_009932	171.264	234.687	121	424.462	321.175	52	5.12697	1.47222e-07
Yersinia_pestis_Angola_uid58485	NC_010158	139.074	112.456	68	374.712	316.108	52	5.13277	1.42754e-07
Methylobacterium_chloromethanicum_CM4_uid58933	NC_011758	252.984	199.764	127	385.408	248.827	179	5.15415	1.27392e-07
Haliscomenobacter_hydrossis_DSM_1100_uid66777	NC_015512	265.254	253.759	67	558.585	303.799	41	5.17559	1.13597e-07
Rickettsia_typhi_Wilmington_uid58063	NC_006142	226.12	228.352	108	349.136	243.809	729	5.17823	1.12001e-07
Aromatoleum_aromaticum_EbN1_uid58231	NC_006823	189.449	142.997	198	326.378	208.302	74	5.21423	9.22895e-08
Cronobacter_sakazakii_ATCC_BAA_894_uid58145	NC_009780	185.532	178.189	47	374.087	224.823	80	5.21482	9.19981e-08
Arthrobacter_phenanthrenivorans_Sphe3_uid63629	NC_015146	193.833	143.615	78	309.955	160.173	111	5.21635	9.12433e-08
Croceibacter_atlanticus_HTCC2559_uid49661	NC_014230	282.679	406.633	851	360.296	222.189	1850	5.22124	8.88636e-08
Legionella_pneumophila_Lens_uid58209	NC_006369	281.637	353.882	730	355.385	237.054	2148	5.24482	7.82161e-08
Cyanothece_PCC_7425_uid59435	NC_011885	177.011	175.803	92	350.4	245.531	80	5.25298	7.48308e-08
Agrobacterium_radiobacter_K84_uid58269	NC_011990	204.25	150.556	48	353.875	207.873	128	5.25787	7.28675e-08
Nocardioides_JS614_uid58149	NC_008697	240.203	196.208	133	423.351	347.875	131	5.25808	7.27817e-08
Escherichia_coli_APEC_O1_uid58623	NC_009837	166.1	159.024	110	348.742	294.692	89	5.26001	7.20249e-08
Polaromonas_naphthalenivorans_CJ2_uid58273	NC_008757	253.774	206.26	168	408.139	287.726	137	5.27143	6.76813e-08
Borrelia_duttonii_Ly_uid58791	NC_011229	287.355	167.123	172	369.975	231.869	648	5.27465	6.65059e-08
Butyrivibrio_proteoclasticus_B316_uid51489	NC_014390	211.298	180.456	141	408.825	258.156	57	5.27884	6.50032e-08
Pseudonocardia_dioxanivorans_CB1190_uid65087	NC_015314	221.798	131.254	94	356.256	189.678	78	5.29626	5.91005e-08
Blattabacterium__Blattella_germanica__Bge_uid41533	NC_013454	206.193	205.595	57	358.854	211.784	529	5.31064	5.46193e-08
Borrelia_garinii_PBi_uid58125	NC_006156	261.995	228.995	190	361.564	217.889	635	5.31644	5.29096e-08
Rhodoferax_ferrireducens_T118_uid58353	NC_007901	236.792	179.326	183	432.123	274.812	65	5.34083	4.62621e-08
Enterobacter_asburiae_LF7a_uid72793	NC_015963	174.556	143.144	99	400.065	312.414	62	5.34327	4.56436e-08
Ralstonia_eutropha_H16_uid62925	NC_005241	212.943	204.22	141	325.928	202.869	279	5.36629	4.0187e-08
Bacillus_cereus_G9842_uid58759	NC_011775	173.653	134.093	190	366.459	268.807	61	5.39084	3.50654e-08
Pantoea_At_9b_uid55845	NC_014841	202.341	163.275	44	346.16	161.825	250	5.39505	3.42522e-08
Enterobacter_cloacae_ATCC_13047_uid48363	NC_014107	156.7	149.194	160	289.623	229.512	114	5.42119	2.96013e-08
Bacillus_cereus_ATCC_10987_uid57673	NC_005707	187.175	178.091	166	342.453	216.819	75	5.42963	2.82352e-08
Borrelia_recurrentis_A1_uid58793	NC_011244	284.45	164.639	171	369.564	233.9	629	5.43228	2.78187e-08
Vibrio_fischeri_ES114_uid58163	NC_006841	239.073	370.21	300	360.962	199.893	874	5.43709	2.70785e-08
Francisella_novicida_U112_uid58499	NC_008601	262.848	242.779	297	344.689	196.36	1422	5.44913	2.53086e-08
Arthrobacter_aurescens_TC1_uid58109	NC_008712	233.115	176.115	156	421.868	368.92	136	5.44978	2.52165e-08
Lactobacillus_gasseri_ATCC_33323_uid57687	NC_008530	238.916	368.389	418	341.826	203.441	1337	5.45709	2.42003e-08
Borrelia_hermsii_DAH_uid59225	NC_010673	283.917	169.72	181	369.321	233.899	638	5.45746	2.41498e-08
Haemophilus_influenzae_F3047_uid62097	NC_014922	235.484	253.184	244	328.762	212.429	1542	5.4589	2.39542e-08
Spirochaeta_thermophila_DSM_6192_uid53037	NC_014484	290.717	297.089	502	368.567	216.363	1701	5.45938	2.38904e-08
Desulfococcus_oleovorans_Hxd3_uid58777	NC_009943	277.953	499.724	793	378.797	244.931	2472	5.47562	2.17985e-08
Mycobacterium_KMS_uid58491	NC_008704	215.107	167.128	149	383.94	251.605	83	5.47714	2.16127e-08
Burkholderia_phymatum_STM815_uid58699	NC_010627	225.893	304.437	196	373.281	251.372	253	5.48285	2.09266e-08
Ochrobactrum_anthropi_ATCC_49188_uid58921	NC_009669	188.432	110.451	37	329.863	202.92	124	5.49776	1.92326e-08
Agrobacterium_vitis_S4_uid58249	NC_011988	236.89	234.278	100	370.762	200.637	954	5.50649	1.83028e-08
Ruegeria_TM1040_uid58193	NC_008043	225.476	205.893	105	344.541	185.372	623	5.55815	1.36327e-08
Dichelobacter_nodosus_VCS1703A_uid57643	NC_009446	231.88	267.921	200	343.727	222.779	1080	5.55865	1.35931e-08
Treponema_brennaborense_DSM_12168_uid66607	NC_015500	308.666	280.851	625	377.086	217.54	1906	5.56739	1.29294e-08
Sebaldella_termitidis_ATCC_33386_uid41865	NC_013517	262.05	467.768	1434	335.03	224.652	2649	5.57056	1.26961e-08
Shigella_boydii_CDC_3083_94_uid58415	NC_010660	147.746	140.089	134	265.556	179.402	108	5.58806	1.14812e-08
Porphyromonas_asaccharolytica_DSM_20707_uid66603	NC_015501	317.34	288.805	529	397.21	230.184	1170	5.60636	1.03315e-08
Haliscomenobacter_hydrossis_DSM_1100_uid66777	NC_015511	228.891	212.946	64	578.333	421.585	57	5.64892	8.07307e-09
Oceanithermus_profundus_DSM_14977_uid60855	NC_014753	213.069	136.479	102	449.405	255.881	42	5.66322	7.42784e-09
Candidatus_Arthromitus_SFB_mouse_Japan_uid71379	NC_015913	260.46	255.238	424	341.059	221.481	1067	5.70464	5.82955e-09
Yersinia_pestis_KIM_10_uid57875	NC_004838	139.188	80.658	64	396.981	315.372	52	5.74389	4.62636e-09
Blattabacterium__Periplaneta_americana__BPLAN_uid41287	NC_013418	207.927	181.315	55	358.939	216.492	522	5.75928	4.22364e-09
Agrobacterium_vitis_S4_uid58249	NC_011981	244.028	148.044	71	362.751	228.479	458	5.77475	3.85333e-09
Fervidobacterium_nodosum_Rt17_B1_uid58625	NC_009718	274.316	194.154	297	346.769	200.631	1453	5.82661	2.82817e-09
Streptomyces_coelicolor_A3_2__uid57801	NC_003903	209.74	181.331	223	365.945	269.591	128	5.8407	2.5991e-09
Leptospira_biflexa_serovar_Patoc__Patoc_1__Paris__uid58993	NC_010843	233.561	167.711	114	371.654	224.484	162	5.84701	2.50241e-09
Chlamydia_trachomatis_A_HAR_13_uid58333	NC_007429	266.383	238.577	240	371.28	238.009	671	5.84944	2.4661e-09
Klebsiella_pneumoniae_342_uid59145	NC_011282	150.124	137.219	153	304.571	209.691	77	5.86227	2.28289e-09
Lactobacillus_salivarius_UCC118_uid58233	NC_007930	187.612	207.084	103	349.286	201.082	119	5.87954	2.05703e-09
Streptobacillus_moniliformis_DSM_12112_uid41863	NC_013515	275.38	275.73	442	365.953	254.131	992	5.88195	2.02727e-09
Rhodococcus_opacus_B4_uid13791	NC_012521	203.432	158.664	118	340.069	204.649	130	5.90455	1.76804e-09
Psychrobacter_arcticus_273_4_uid58021	NC_007204	229.562	378.46	340	355.248	225.826	1780	5.92545	1.55722e-09
Krokinobacter_4H_3_7_5_uid66593	NC_015496	287.98	382.084	963	367.076	230.347	2015	5.92965	1.51794e-09
Spirosoma_linguale_DSM_74_uid43413	NC_013731	198.733	137.438	101	434.553	323.947	76	5.95567	1.29501e-09
Mycoplasma_fermentans_M64_uid62099	NC_014921	256.214	304.829	459	359.322	238.608	590	5.96352	1.23428e-09
Mesorhizobium_loti_MAFF303099_uid57601	NC_002682	150.124	167.828	89	300.758	196.116	120	5.96844	1.19767e-09
Cyanothece_PCC_7424_uid59025	NC_011738	218.865	175.306	111	486.272	464.257	125	5.97769	1.13159e-09
Ketogulonicigenium_vulgare_Y25_uid59581	NC_014626	182.897	169.802	39	360.243	157.595	181	5.9902	1.04792e-09
Nitrobacter_hamburgensis_X14_uid58293	NC_007960	198.571	117.712	77	403.221	304.211	95	6.02405	8.50507e-10
Yersinia_pestis_biovar_Microtus_91001_uid58037	NC_005815	143.306	98.9681	72	400.28	290.119	50	6.02454	8.47977e-10
Rhizobium_etli_CIAT_652_uid59115	NC_010996	198.891	201.806	147	330.459	204.16	209	6.02739	8.33129e-10
Bartonella_grahamii_as4aup_uid59405	NC_012846	238.833	344.947	419	351.725	292.637	1318	6.04336	7.54685e-10
Bacillus_megaterium_QM_B1551_uid15862	NC_014023	164.189	157.476	90	301.107	141.175	84	6.04623	7.41388e-10
Bacillus_cereus_AH820_uid58751	NC_011777	176.374	169.236	219	332.119	231.53	101	6.05531	7.00742e-10
Vibrio_Ex25_uid41601	NC_013457	225.893	386.745	356	355.286	209.037	1247	6.06479	6.60629e-10
Halopiger_xanaduensis_SH_6_uid68105	NC_015667	172.943	111.658	88	308.267	188.819	101	6.08439	5.84677e-10
Ralstonia_solanacearum_GMI1000_uid57593	NC_003296	265.843	370.021	426	392.019	367.431	1249	6.08839	5.70259e-10
Rhizobium_etli_CFN_42_uid58377	NC_004041	208.492	149.881	128	328.976	210.933	208	6.10557	5.12182e-10
Rhizobium_leguminosarum_bv__trifolii_WSM1325_uid58991	NC_012848	219.195	214.073	118	347.342	173.594	619	6.12979	4.39967e-10
Gardnerella_vaginalis_409_05_uid43211	NC_013721	270.5	345.717	346	396.454	260.79	917	6.14883	3.9028e-10
Halobacterium_salinarum_R1_uid61571	NC_010368	211.593	221.69	123	380.608	209.67	125	6.16637	3.49371e-10
Tropheryma_whipplei_Twist_uid57705	NC_004572	209.465	281.96	157	356.791	204.106	651	6.1688	3.4405e-10
Rhodobacter_sphaeroides_ATCC_17029_uid58449	NC_009050	237.769	285.555	234	361.963	215.158	818	6.17079	3.39745e-10
Clostridium_acetobutylicum_DSM_1731_uid68293	NC_015686	192.211	144.497	57	357.16	203.386	119	6.17341	3.34159e-10
Clostridium_acetobutylicum_ATCC_824_uid57677	NC_001988	192.211	144.497	57	357.16	203.386	119	6.17341	3.34159e-10
Haemophilus_somnus_2336_uid57979	NC_010519	231.243	336.539	350	353.564	330.603	1630	6.18881	3.03105e-10
Bifidobacterium_longum_NCC2705_uid57939	NC_004307	286.997	299.894	359	393.178	240.289	1367	6.2057	2.72264e-10
Anaerococcus_prevotii_DSM_20548_uid59219	NC_013164	158	118.681	48	461.482	340.175	56	6.24728	2.08836e-10
Fibrobacter_succinogenes_S85_uid41169	NC_013410	335.779	304.94	1198	401.46	249.038	1887	6.24865	2.0701e-10
Methanococcus_voltae_A3_uid49529	NC_014222	230.891	262.431	394	319.659	186.322	1323	6.26065	1.91689e-10
Yersinia_pestis_Z176003_uid47317	NC_014029	274.029	244.823	415	353.968	231.59	3131	6.28918	1.59572e-10
Methanosaeta_thermophila_PT_uid58469	NC_008553	223.587	258.884	317	320.992	198.045	1379	6.28925	1.59501e-10
Paracoccus_denitrificans_PD1222_uid58187	NC_008688	225.462	146.053	78	341.513	189.834	538	6.2895	1.59244e-10
Deinococcus_geothermalis_DSM_11300_uid58275	NC_008010	241.569	163.45	123	352.854	194.008	396	6.29771	1.51041e-10
Novosphingobium_PP1Y_uid67383	NC_015579	170.061	150.375	98	350.535	243.614	101	6.30879	1.40613e-10
Finegoldia_magna_ATCC_29328_uid58867	NC_010376	245.757	266.907	304	353.222	271.781	1326	6.31013	1.39396e-10
Acaryochloris_marina_MBIC11017_uid58167	NC_009931	144.707	128.912	116	406.194	336.475	72	6.31293	1.36901e-10
Granulibacter_bethesdensis_CGDNIH1_uid58661	NC_008343	238.012	392.276	433	360.805	212.188	2000	6.31667	1.33626e-10
Thermococcus_gammatolerans_EJ3_uid59389	NC_012804	239.099	260.693	587	316.224	227.246	1569	6.32497	1.26644e-10
Lawsonia_intracellularis_PHE_MN1_00_uid61575	NC_008011	265.849	185.183	199	359.093	208.609	984	6.33641	1.17593e-10
Clostridium_botulinum_Ba4_657_uid59173	NC_012654	182.79	206.205	219	383.276	264.316	87	6.34888	1.08442e-10
Sinorhizobium_meliloti_AK83_uid52607	NC_015597	174.562	151.117	64	329.244	177.711	135	6.3641	9.82195e-11
Rickettsia_bellii_RML369_C_uid58405	NC_007940	243.809	198.504	377	322.317	223.388	1052	6.36883	9.52399e-11
Ruminococcus_albus_7_uid51721	NC_014824	228.777	208.486	242	395.41	258.836	134	6.39207	8.18301e-11
Burkholderia_gladioli_BSR3_uid66301	NC_015383	200.28	127.883	132	419.171	442.675	187	6.39437	8.06044e-11
Sphingomonas_wittichii_RW1_uid58691	NC_009508	190.481	112.1	54	331.237	196.569	156	6.42192	6.72853e-11
Rhizobium_NGR234_uid59081	NC_000914	232.809	168.36	131	350.055	178.552	274	6.42766	6.47934e-11
Anabaena_variabilis_ATCC_29413_uid58043	NC_007410	233.755	203.185	196	392.845	243.299	148	6.4382	6.04498e-11
Rhodobacter_capsulatus_SB_1003_uid47509	NC_014035	170.81	101.476	42	305.43	143.153	107	6.442	5.89546e-11
Bacillus_pseudofirmus_OF4_uid45847	NC_013793	135.6	94.4561	75	334.872	198.06	47	6.45305	5.48098e-11
Halorubrum_lacusprofundi_ATCC_49239_uid58807	NC_012030	211.56	224.862	200	362.415	222.604	176	6.5259	3.37963e-11
Shewanella_woodyi_ATCC_51908_uid58721	NC_010506	261.689	561.677	1198	370.965	241.464	3682	6.54017	3.07241e-11
Nitrobacter_hamburgensis_X14_uid58293	NC_007959	177.82	128.829	111	329.867	223.196	128	6.55089	2.85973e-11
Candidatus_Hodgkinia_cicadicola_Dsem_uid59311	NC_012960	137.463	107.992	54	314.487	241.58	115	6.58153	2.32818e-11
Spirochaeta_coccoides_DSM_17374_uid66331	NC_015436	273.105	269.065	305	381.156	219.948	1517	6.5849	2.27596e-11
Acaryochloris_marina_MBIC11017_uid58167	NC_009928	129.448	147.343	252	302.955	257.871	110	6.60206	2.02746e-11
Burkholderia_vietnamiensis_G4_uid58075	NC_009227	202.932	126.276	117	355.822	241.649	146	6.60233	2.02376e-11
Marinomonas_MWYL1_uid58715	NC_009654	259.973	344.1	699	349.353	226.772	3740	6.60461	1.99281e-11
Cupriavidus_metallidurans_CH34_uid57815	NC_007971	191.084	131.192	119	389.79	247.995	81	6.60918	1.93232e-11
Methanocorpusculum_labreanum_Z_uid58785	NC_008942	234.224	217.866	357	317.182	182.474	1384	6.62045	1.79058e-11
Waddlia_chondrophila_WSU_86_1044_uid49531	NC_014225	272.462	364.321	651	377.83	251.151	1283	6.62376	1.75083e-11
Elusimicrobium_minutum_Pei191_uid58949	NC_010644	252.494	293.449	474	354.816	243.684	1055	6.63317	1.64282e-11
Desulfatibacillum_alkenivorans_AK_01_uid58913	NC_011768	284.218	563.145	1423	387.175	253.783	3829	6.65024	1.46306e-11
Agrobacterium_vitis_S4_uid58249	NC_011984	171.477	127.624	44	352.94	223.768	134	6.65341	1.43185e-11
Herbaspirillum_seropedicae_SmR1_uid50427	NC_014323	255.55	451.943	862	361.37	248.942	3873	6.65347	1.43127e-11
Butyrivibrio_proteoclasticus_B316_uid51489	NC_014389	194.606	187.41	340	396.167	260.635	84	6.67435	1.24165e-11
Erwinia_billingiae_Eb661_uid50547	NC_014305	125.944	128.428	143	342.234	268.074	77	6.6792	1.20128e-11
Clostridium_botulinum_A3_Loch_Maree_uid59149	NC_010418	168.211	155.942	261	412.397	290.567	68	6.6837	1.16491e-11
Haloterrigena_turkmenica_DSM_5511_uid43501	NC_013747	183.257	150.656	70	363.517	189.38	89	6.68444	1.15905e-11
Borrelia_bissettii_DN127_uid71231	NC_015921	258.779	181.234	190	366.438	229.068	626	6.71956	9.1136e-12
Halopiger_xanaduensis_SH_6_uid68105	NC_015658	221.989	201.131	95	385.64	203.004	250	6.73356	8.27827e-12
Candidatus_Cloacamonas_acidaminovorans_Evry_uid62959	NS_000195	274.811	390.21	581	397.217	285.339	1234	6.75825	6.98364e-12
Candidatus_Cloacamonas_acidaminovorans_Evry_uid62959	NC_020449	274.811	390.21	581	397.217	285.339	1234	6.75825	6.98364e-12
Janthinobacterium_Marseille_uid58603	NC_009659	246.543	349.352	606	346.689	223.244	3091	6.79022	5.59819e-12
Fusobacterium_nucleatum_ATCC_25586_uid57885	NC_003454	236.067	296.247	403	343.095	217.998	1580	6.79834	5.29166e-12
Rickettsia_japonica_YH_uid73963	NC_016050	205.91	249.092	221	333.639	232.688	750	6.79884	5.27312e-12
Chlamydia_trachomatis_L2c_uid68843	NC_015744	243.467	270.635	315	364.008	227.16	639	6.81043	4.86544e-12
Agrobacterium_radiobacter_K84_uid58269	NC_011987	196.295	173.302	88	337.993	155.553	278	6.84657	3.78209e-12
Methanococcus_maripaludis_S2_uid58035	NC_005791	210.114	186.594	246	296.994	169.594	1476	6.84666	3.77975e-12
Vibrio_vulnificus_CMCP6_uid62909	NC_004460	241.863	327.18	328	375.676	259.244	1209	6.8469	3.77331e-12
Streptococcus_parauberis_KCTC_11537_uid67355	NC_015558	224.985	192.597	260	312.545	183.054	1608	6.84766	3.75344e-12
Spirochaeta_caldaria_DSM_7334_uid68753	NC_015732	284.733	301.19	643	372.241	218.161	2146	6.84874	3.72524e-12
Haloarcula_hispanica_ATCC_33960_uid72475	NC_015944	214.356	160.643	101	353.115	200.884	261	6.85178	3.64675e-12
Geobacter_sulfurreducens_PCA_uid57743	NC_002939	284.21	305.741	1033	358.065	245.326	2397	6.86916	3.22897e-12
Marinomonas_posidonica_IVIA_Po_181_uid67323	NC_015559	235.409	347.204	506	344.561	204.165	2985	6.87311	3.14082e-12
Acaryochloris_marina_MBIC11017_uid58167	NC_009929	150.195	175.719	159	346.07	265.199	114	6.87756	3.04434e-12
Alkalilimnicola_ehrlichii_MLHE_1_uid58467	NC_008340	240.372	337.49	401	360.836	224.014	2464	6.90454	2.51832e-12
Caldicellulosiruptor_owensensis_OL_uid60165	NC_014657	261.848	240.204	488	344.527	202.348	1659	6.91605	2.32192e-12
Nostoc_punctiforme_PCC_73102_uid57767	NC_010631	245	228.863	169	578.758	426.777	91	6.94207	1.9319e-12
Sulfuricurvum_kujiense_DSM_16994_uid60789	NC_014754	156.609	110.368	46	380.076	224.9	66	6.95903	1.71307e-12
Rhizobium_leguminosarum_bv__viciae_3841_uid57955	NC_008378	227.038	169.52	104	352.146	177.82	676	6.96018	1.6992e-12
Campylobacter_jejuni_ICDCCJ07001_uid61249	NC_014802	252.181	149.704	243	327.951	179.668	1254	6.97604	1.51812e-12
Candidatus_Zinderia_insecticola_CARI_uid52459	NC_014497	167.789	109.023	38	340.061	218.601	164	7.00865	1.20315e-12
Prevotella_ruminicola_23_uid47507	NC_014033	332.712	266.945	827	408.848	247.815	1936	7.01222	1.17284e-12
Ketogulonicigenium_vulgare_Y25_uid59581	NC_014621	173.937	200.066	79	366.347	203.688	170	7.02249	1.08968e-12
Methanocaldococcus_jannaschii_DSM_2661_uid57713	NC_000909	207.224	212.688	317	299.028	193.596	1397	7.05081	8.894e-13
Acidiphilium_multivorum_AIU301_uid63345	NC_015178	182.367	126.736	98	324.457	211.642	186	7.06296	8.14904e-13
Bifidobacterium_bifidum_PRL2010_uid59883	NC_014638	274.64	285.047	403	387.831	265.728	1303	7.07708	7.36189e-13
Ralstonia_solanacearum_PSI07_uid50539	NC_014310	267.575	352.118	551	401.924	392.379	1142	7.08237	7.08544e-13
Xanthobacter_autotrophicus_Py2_uid58453	NC_009717	194.794	142.402	102	359.824	253.218	187	7.09063	6.67466e-13
Ruegeria_pomeroyi_DSS_3_uid57863	NC_003911	242.715	340.521	699	338.471	194.674	3137	7.17785	3.5405e-13
Agrobacterium_radiobacter_K84_uid58269	NC_011983	211.878	317.552	288	348.664	163.435	2075	7.17929	3.50386e-13
Lacinutrix_5H_3_7_4_uid68067	NC_015638	281.459	309.362	907	364.83	238.078	2060	7.22828	2.44582e-13
Halobacterium_salinarum_R1_uid61571	NC_010369	173.067	153.965	119	336.185	157.245	81	7.2625	1.89959e-13
Chlamydophila_pneumoniae_J138_uid57829	NC_002491	270.774	222.111	354	378.263	237.846	715	7.27208	1.7697e-13
Wolbachia_wRi_uid59371	NC_012416	244.616	203.306	279	350.303	233.897	871	7.27649	1.71307e-13
Taylorella_asinigenitalis_MCE3_uid73771	NC_016043	206.901	289.105	243	350.987	241.812	1281	7.29976	1.44107e-13
Chlamydophila_pneumoniae_CWL029_uid57811	NC_000922	270.882	218.163	323	381.684	241.757	706	7.30386	1.39777e-13
Rhizobium_etli_CIAT_652_uid59115	NC_010997	210.308	267.68	208	355.395	192.763	768	7.31992	1.24012e-13
Clostridiales_genomosp__BVAB3_UPII9_5_uid46219	NC_013895	251.042	325.512	424	377.125	230.253	1143	7.32489	1.19571e-13
Verminephrobacter_eiseniae_EF01_2_uid58675	NC_008786	252.234	414.434	928	354.993	205.258	3980	7.34616	1.02029e-13
Methanococcus_aeolicus_Nankai_3_uid58823	NC_009635	208.684	161.194	174	306.151	187.22	1316	7.34761	1.00919e-13
Rhodothermus_marinus_DSM_4252_uid41729	NC_013501	295.517	270.307	677	380.362	227.413	2089	7.36582	8.80407e-14
Haloarcula_hispanica_ATCC_33960_uid72475	NC_015943	211.244	224.247	242	362.724	214.212	214	7.37201	8.40439e-14
Acidithiobacillus_caldus_SM_1_uid70791	NC_015851	169.611	130.849	113	347.57	247.099	142	7.37983	7.92699e-14
Methanocaldococcus_FS406_22_uid42499	NC_013887	207.532	232.84	376	303.286	185.527	1428	7.38123	7.83817e-14
Candidatus_Azobacteroides_pseudotrichonymphae_genomovar__CFP2_uid59163	NC_011565	208.244	181.256	86	365.772	221.021	672	7.38734	7.49401e-14
Candidatus_Chloracidobacterium_thermophilum_B_uid73587	NC_016025	264.117	257.272	283	406.51	273.091	543	7.39043	7.31637e-14
Caldicellulosiruptor_kronotskyensis_2002_uid60491	NC_014720	265.256	267.858	586	355.753	227.153	1880	7.39196	7.23865e-14
Coriobacterium_glomerans_PW2_uid65787	NC_015389	265.817	222.622	327	365.636	209.025	1441	7.40151	6.72795e-14
Chlorobium_limicola_DSM_245_uid58127	NC_010803	236.184	379.022	625	356.127	241.243	1809	7.40979	6.32827e-14
Halogeometricum_borinquense_DSM_11551_uid54919	NC_014735	219.104	177.334	125	402.897	258.009	184	7.42111	5.80647e-14
Phenylobacterium_zucineum_HLK1_uid58959	NC_011143	194.77	127.722	87	358.84	266.914	238	7.43591	5.19584e-14
Maricaulis_maris_MCS10_uid58689	NC_008347	248.81	307.846	596	347.969	213.602	2467	7.44263	4.92939e-14
Cytophaga_hutchinsonii_ATCC_33406_uid57651	NC_008255	300.181	353.784	1458	382.545	290.954	2327	7.45001	4.66294e-14
Bradyrhizobium_BTAi1_uid58505	NC_009475	167.651	107.579	109	355.571	250.212	119	7.47342	3.90799e-14
Zymomonas_mobilis_ZM4_uid58095	NC_006526	229.13	246.985	239	356.336	215.146	1497	7.5198	2.74225e-14
Erysipelothrix_rhusiopathiae_Fujisawa_uid68021	NC_015601	235.439	237.265	385	336.998	213.692	1312	7.54828	2.20934e-14
Mycoplasma_suis_KI3806_uid63665	NC_015153	216.293	175.014	553	357.075	263.971	241	7.58472	1.66533e-14
Rickettsia_felis_URRWXCal2_uid58331	NC_007109	220.523	186.846	325	318.003	248.734	1075	7.58943	1.60982e-14
Burkholderia_glumae_BGR1_uid59397	NC_012721	264.676	310.603	444	392.836	333.034	1635	7.58996	1.59872e-14
Treponema_primitia_ZAS_2_uid67367	NC_015578	269.877	433.387	1069	376.245	224.309	2454	7.59373	1.55431e-14
Borrelia_afzelii_PKo_uid58653	NC_008277	243.75	188.728	216	363.157	228.138	632	7.59378	1.55431e-14
Rhizobium_etli_CFN_42_uid58377	NC_007765	202.694	125.177	62	345.45	195.577	393	7.63003	1.17684e-14
Mycoplasma_mycoides_SC_PG1_uid58031	NC_005364	248.215	206.763	325	359.798	237.216	692	7.64803	1.02141e-14
Bartonella_henselae_Houston_1_uid57745	NC_005956	198.239	293.998	289	342.051	252.611	1199	7.66192	9.10383e-15
Ralstonia_pickettii_12D_uid58859	NC_012855	195.432	207.112	317	372.191	208.339	110	7.67857	7.99361e-15
Burkholderia_ambifaria_AMMD_uid58303	NC_008392	216.32	298.685	197	406.031	357.665	816	7.68353	7.77156e-15
Pyrobaculum_calidifontis_JCM_11548_uid58787	NC_009073	223.514	267.962	689	309.353	172.397	1460	7.69088	7.32747e-15
Caldicellulosiruptor_obsidiansis_OB47_uid51501	NC_014392	259.427	226.466	482	347.824	208.604	1706	7.69648	6.99441e-15
Ralstonia_pickettii_12D_uid58859	NC_012849	190.959	123.777	147	377.14	248.587	129	7.70911	6.32827e-15
Streptococcus_mitis_B6_uid46097	NC_013853	211.826	314.162	432	336.817	232.361	1571	7.70969	6.32827e-15
Mycoplasma_suis_Illinois_uid61897	NC_015155	219.772	161.998	592	354.953	257.558	253	7.72111	5.77316e-15
Methylobacterium_nodulans_ORS_2060_uid59023	NC_011892	181.442	208.599	138	344.958	186.922	264	7.72833	5.44009e-15
Aciduliprofundum_boonei_T469_uid43333	NC_013926	222.879	223.856	355	327.45	222.996	1189	7.73049	5.32907e-15
Burkholderia_pseudomallei_1710b_uid58391	NC_007435	313.058	352.972	756	433.616	380.441	1855	7.73654	5.10703e-15
Polaromonas_JS666_uid58207	NC_007950	225.242	154.138	157	384.529	204.208	153	7.73675	5.10703e-15
Halogeometricum_borinquense_DSM_11551_uid54919	NC_014731	185.148	182.946	108	360.162	198.586	197	7.74911	4.66294e-15
Rickettsia_africae_ESF_5_uid58799	NC_012633	199.902	213.54	235	326.371	239.73	795	7.74951	4.66294e-15
Acaryochloris_marina_MBIC11017_uid58167	NC_009926	150.968	153.755	221	437.534	450.285	161	7.75259	4.55191e-15
Borrelia_burgdorferi_ZS7_uid59429	NC_011728	245.743	177.805	191	368.677	229.723	617	7.75871	4.32987e-15
Deinococcus_deserti_VCD115_uid58615	NC_012528	198.065	129.769	92	331.467	169.957	257	7.76119	4.21885e-15
Haloarcula_marismortui_ATCC_43049_uid57719	NC_006397	148.892	121.324	111	335.512	272.219	170	7.82689	2.55351e-15
Leptotrichia_buccalis_C_1013_b_uid59211	NC_013192	244.94	273.74	678	336.78	201.916	1542	7.84752	2.10942e-15
Thioalkalivibrio_K90mix_uid46181	NC_013930	173.542	139.1	203	412.662	253.221	77	7.84929	2.10942e-15
Klebsiella_pneumoniae_NTUH_K2044_uid59073	NC_006625	145.554	113.927	121	300.846	205.613	149	7.85341	1.9984e-15
Burkholderia_gladioli_BSR3_uid66301	NC_015376	269.266	312.974	616	383.775	351.049	2310	7.85776	1.9984e-15
Deferribacter_desulfuricans_SSM1_uid46653	NC_013939	245.268	207.255	339	341.583	198.793	1778	7.89205	0
Legionella_pneumophila_Philadelphia_1_uid57609	NC_002942	283.708	227.12	757	359.774	231.236	2186	7.90454	0
Saccharophagus_degradans_2_40_uid57921	NC_007912	283.041	368.124	995	390.438	380.372	3012	7.91239	0
Bordetella_avium_197N_uid61563	NC_010645	220.885	390.705	626	348.213	203.127	2755	7.91444	0
Prevotella_melaninogenica_ATCC_25845_uid51377	NC_014370	281.659	242.069	425	393.745	238.809	913	7.91894	0
Pirellula_staleyi_DSM_6068_uid43209	NC_013720	327.938	382.913	1948	407.295	262.688	2769	7.92815	0
Methanococcus_maripaludis_C7_uid58847	NC_009637	212.754	198.049	353	304.55	179.475	1435	7.943	0
Rhodococcus_jostii_RHA1_uid58325	NC_008271	204.919	158.581	173	362.193	198.864	161	7.95371	0
Desulfurobacterium_thermolithotrophum_DSM_11699_uid63405	NC_015185	220.594	178.82	192	331.55	191.122	1317	7.96042	0
Cyanothece_ATCC_51142_uid59013	NC_010547	193.116	188.873	276	403.728	314.09	173	7.96326	0
Cupriavidus_necator_N_1_uid68689	NC_015724	212.219	154.003	137	349.228	173.136	246	7.97735	0
Treponema_paraluiscuniculi_Cuniculi_A_uid68447	NC_015714	255.153	215.891	268	379.27	223.393	742	7.99223	0
Rhodopseudomonas_palustris_HaA2_uid58439	NC_007778	244.742	421.521	1017	353.96	207.608	3666	7.99818	0
Rhodococcus_opacus_B4_uid13791	NC_012520	194.608	174.386	319	315.102	189.739	274	8.00241	0
Syntrophomonas_wolfei_Goettingen_uid58179	NC_008346	254.141	224.209	540	341.447	224.558	1964	8.01114	0
Pedobacter_heparinus_DSM_2366_uid59111	NC_013061	320.214	320.921	1337	400.163	255.855	2915	8.01549	0
Burkholderia_rhizoxinica_HKI_454_uid60487	NC_014718	147.995	177.736	392	462.778	756.938	392	8.01567	0
Candidatus_Carsonella_ruddii_uid58773	NC_008512	143.133	102.232	60	338.811	226.708	122	8.01885	0
Listeria_monocytogenes_Clip80459_uid59317	NC_012488	227.509	241.185	430	326.884	203.781	2336	8.03245	0
Francisella_tularensis_mediasiatica_FSC147_uid58939	NC_010677	225.717	195.771	226	340.47	201.351	1180	8.03546	0
Rhodococcus_jostii_RHA1_uid58325	NC_008270	199.889	162.628	234	346.818	220.077	220	8.04951	0
Salmonella_bongori_NCTC_12419_uid70155	NC_015761	230.707	336.031	583	346.632	208.558	3280	8.05845	0
Arthrobacter_chlorophenolicus_A6_uid58969	NC_011879	185.611	127.793	447	389.598	253.882	107	8.07007	0
Methanocaldococcus_infernus_ME_uid48803	NC_014122	195.823	161.456	198	296.735	172.042	1243	8.09317	0
Thermotoga_RQ2_uid58935	NC_010483	236.929	176.604	239	337.672	193.687	1580	8.11179	0
Haloarcula_marismortui_ATCC_43049_uid57719	NC_006395	208.246	156.472	114	365.371	198.556	248	8.1276	0
Pyrococcus_abyssi_GE5_uid62903	NC_000868	230.107	138.784	233	314.027	192.105	1545	8.12991	0
Rhizobium_etli_CFN_42_uid58377	NC_007766	203.638	149.384	94	350.256	203.479	473	8.13371	0
Cryptobacterium_curtum_DSM_15641_uid59041	NC_013170	225.603	259.203	239	372.346	222.497	1118	8.13495	0
Cupriavidus_taiwanensis_LMG_19424_uid61615	NC_010529	207.823	153.393	248	344.554	224.154	271	8.16711	0
Thermotoga_lettingae_TMO_uid58419	NC_009828	250.677	168.725	282	340.061	181.846	1758	8.16773	0
Vibrio_fischeri_MJ11_uid58907	NC_011184	219.641	273.89	370	341.568	206.049	2220	8.18568	0
Nocardiopsis_dassonvillei_DSM_43111_uid49483	NC_014211	225.586	185.193	256	353.334	220.107	443	8.18944	0
Vibrio_cholerae_M66_2_uid59355	NC_012580	203.496	254.772	260	347.585	203.529	704	8.20371	0
Acinetobacter_baumannii_ATCC_17978_uid58731	NC_009085	225.438	186.86	577	296.532	199.38	2774	8.21771	0
Desulfomicrobium_baculatum_DSM_4028_uid59217	NC_013173	233.668	430.888	723	370.647	236.637	2713	8.22378	0
Francisella_tularensis_SCHU_S4_uid57589	NC_006570	227.661	196.87	280	334.364	193.857	1276	8.2355	0
Campylobacter_concisus_13826_uid58667	NC_009802	218.255	313.513	592	333.368	196.107	1341	8.24953	0
Burkholderia_ambifaria_MC40_6_uid58701	NC_010557	194.761	284.53	209	369.595	215.815	758	8.25277	0
Halorubrum_lacusprofundi_ATCC_49239_uid58807	NC_012028	209.925	170.586	279	411.438	307.12	194	8.29266	0
Thermodesulfobacterium_OPB45_uid68283	NC_015682	210.213	215.981	235	336.221	205.662	1361	8.31636	0
Acaryochloris_marina_MBIC11017_uid58167	NC_009927	155.189	175.69	244	357.238	275.356	164	8.32651	0
Vibrio_cholerae_O1_biovar_El_Tor_N16961_uid57623	NC_002505	247.839	218.797	380	350.19	231.781	2154	8.33137	0
Wolbachia_endosymbiont_of_Culex_quinquefasciatus_Pel_uid61645	NC_010981	240.15	183.934	419	353.369	298.222	856	8.33209	0
Chlamydophila_pneumoniae_AR39_uid57809	NC_002179	253.341	235.816	434	374.881	237.085	678	8.36639	0
Vibrio_cholerae_O1_biovar_El_Tor_N16961_uid57623	NC_002506	204.861	248.862	287	343.097	197.629	683	8.36678	0
Zymomonas_mobilis_NCIMB_11163_uid41019	NC_013355	229.283	253.469	304	359.862	219.567	1496	8.36698	0
Deinococcus_deserti_VCD115_uid58615	NC_012527	180.121	132.778	91	362.105	216.995	172	8.41673	0
Natronomonas_pharaonis_DSM_2160_uid58435	NC_007427	159.542	89.8047	48	355.052	168.775	77	8.42939	0
Methanococcus_vannielii_SB_uid58767	NC_009634	207.022	180.087	271	308.158	184.573	1407	8.4314	0
Cellulophaga_lytica_DSM_7489_uid63401	NC_015167	277.913	333.642	997	376.585	239.862	2287	8.43599	0
Prevotella_melaninogenica_ATCC_25845_uid51377	NC_014371	289.867	242.04	384	437.92	297.77	574	8.44937	0
Olsenella_uli_DSM_7084_uid51367	NC_014363	228.882	240.909	272	361.3	215.172	1467	8.46103	0
Burkholderia_vietnamiensis_G4_uid58075	NC_009230	208.944	135.967	252	386.503	234.263	151	8.49574	0
Capnocytophaga_ochracea_DSM_7271_uid59197	NC_013162	268.384	354.752	799	389.85	250.91	1372	8.51695	0
Actinobacillus_pleuropneumoniae_serovar_7_AP76_uid59231	NC_010939	207.775	194.398	204	331.874	226.616	1927	8.52528	0
Treponema_pallidum_SS14_uid58977	NC_010741	251.855	203.799	290	375.604	221.375	737	8.54525	0
Calditerrivibrio_nitroreducens_DSM_19672_uid60821	NC_014758	230.24	212.118	288	344.912	202.931	1757	8.55512	0
Ochrobactrum_anthropi_ATCC_49188_uid58921	NC_009668	227.404	215.618	260	349.963	187.321	1433	8.59566	0
Bifidobacterium_animalis_lactis_AD011_uid58911	NC_011835	237.551	248.955	265	381.037	235.328	1262	8.6094	0
Roseiflexus_castenholzii_DSM_13941_uid58287	NC_009767	298.375	300.145	1140	383.859	249.204	3190	8.6136	0
Treponema_pallidum_Nichols_uid57585	NC_000919	250.956	201.651	295	374.358	221.486	741	8.63891	0
Pediococcus_pentosaceus_ATCC_25745_uid57981	NC_008525	198.445	263.791	337	330.933	199.03	1415	8.65211	0
Psychromonas_ingrahamii_37_uid58521	NC_008709	243.454	314.881	692	353.415	228.035	2853	8.65257	0
Burkholderia_cenocepacia_AU_1054_uid58371	NC_008062	218.188	186.137	176	356.718	225.122	864	8.66634	0
Novosphingobium_PP1Y_uid67383	NC_015583	246.335	179.363	179	377.115	194.406	790	8.66936	0
Mesorhizobium_loti_MAFF303099_uid57601	NC_002679	188.555	138.314	110	354.571	201.119	210	8.67159	0
Streptococcus_pneumoniae_ATCC_700669_uid59287	NC_011900	197.173	304.836	417	335.037	216.543	1573	8.67341	0
Gallibacterium_anatis_UMN179_uid66567	NC_015460	205.807	313.962	462	342.841	270.276	2032	8.67873	0
Halalkalicoccus_jeotgali_B3_uid50305	NC_014298	143.41	154.574	139	324.888	242.308	223	8.6994	0
Rhodobacter_sphaeroides_ATCC_17025_uid58451	NC_009429	215.558	162.591	199	340.478	210.303	603	8.6996	0
Persephonella_marina_EX_H1_uid58119	NC_012440	204.991	306.846	464	337.291	206.596	1517	8.70363	0
Bartonella_tribocorum_CIP_105476_uid59129	NC_010161	215.958	276.928	521	339.115	283.799	1548	8.72543	0
Macrococcus_caseolyticus_JCSC5402_uid59003	NC_011999	223.076	192.977	288	329.974	185.138	1663	8.7306	0
Pantoea_At_9b_uid55845	NC_014839	131.681	129.035	160	353.461	311.993	180	8.73368	0
Blattabacterium__Mastotermes_darwiniensis__MADAR_uid77127	NC_016146	166.212	143.444	52	360.561	214.323	485	8.77619	0
Listeria_ivanovii_PAM_55_uid73473	NC_016011	210.124	230.495	355	323.404	193.397	2295	8.79346	0
Burkholderia_ambifaria_MC40_6_uid58701	NC_010552	232.163	327.091	552	362.223	213.403	1830	8.79455	0
Helicobacter_pylori_26695_uid57787	NC_000915	244.758	186.48	339	354.166	242.315	1130	8.8009	0
Sphingobium_chlorophenolicum_L_1_uid52597	NC_015594	235.043	222.888	211	389.151	250.684	893	8.81243	0
Streptococcus_parasanguinis_ATCC_15912_uid49313	NC_015678	218.613	269.529	445	341.419	220.073	1577	8.81783	0
Methanothermus_fervidus_DSM_2088_uid60167	NC_014658	196.25	137.785	140	311.699	201.553	1143	8.82485	0
Helicobacter_pylori_J99_uid57789	NC_000921	246.51	185.347	343	357.576	257.782	1145	8.8305	0
Thermobaculum_terrenum_ATCC_BAA_798_uid42011	NC_013526	231.443	206.71	264	364.685	215.774	709	8.83349	0
Pseudoalteromonas_haloplanktis_TAC125_uid58431	NC_007482	213.62	151.214	121	374.248	244.189	424	8.84757	0
Marivirga_tractuosa_DSM_4126_uid60837	NC_014759	284.403	358.688	1176	389.167	280.778	2573	8.85281	0
Bacillus_pseudofirmus_OF4_uid45847	NC_013792	175.44	155.264	159	356.985	188.03	133	8.88553	0
Candidatus_Sulcia_muelleri_CARI_uid52535	NC_014499	145.206	113.079	34	370.967	238.42	212	8.89475	0
Campylobacter_jejuni_NCTC_11168___ATCC_700819_uid57587	NC_002163	228.505	180.127	275	336.86	198.569	1297	8.89518	0
Streptococcus_equi_zooepidemicus_uid59261	NC_012470	234.201	207.939	413	338.782	219.316	1456	8.9113	0
Bacillus_megaterium_QM_B1551_uid15862	NC_014031	126.819	82.6203	72	301.432	103.285	37	8.92085	0
Photobacterium_profundum_SS9_uid62923	NC_006371	229.357	254.282	642	330.843	197.579	1364	8.92378	0
Methylibium_petroleiphilum_PM1_uid58085	NC_008826	211.823	175.485	390	372.467	241.802	240	8.94429	0
Cenarchaeum_symbiosum_A_uid61411	NC_014820	201.782	233.242	957	403.621	690.805	1057	8.95231	0
Nitrosomonas_europaea_ATCC_19718_uid57647	NC_004757	240.411	214.072	435	343.263	231.534	2026	8.95856	0
Pseudomonas_putida_F1_uid58355	NC_009512	238.461	415.452	1047	358.879	245.172	4202	8.99649	0
Halalkalicoccus_jeotgali_B3_uid50305	NC_014299	151.721	145.766	183	315.631	195.054	179	9.04138	0
Vibrio_vulnificus_MO6_24_O_uid62243	NC_014966	221.549	312.548	419	374.462	244.367	1163	9.06593	0
Pectobacterium_carotovorum_PC1_uid59295	NC_012917	223.761	348.169	683	348.941	210.841	3563	9.08245	0
Chloroherpeton_thalassium_ATCC_35110_uid59187	NC_011026	267.285	280.16	674	377.433	248.308	2036	9.09302	0
Gardnerella_vaginalis_ATCC_14019_uid55487	NC_014644	216.861	309.115	309	395.824	282.492	1056	9.12317	0
Phenylobacterium_zucineum_HLK1_uid58959	NC_011144	250.232	204.199	418	347.694	207.677	3111	9.14351	0
Arcobacter_butzleri_RM4018_uid58557	NC_009850	228.256	268.162	496	346.939	201.028	1763	9.15922	0
Burkholderia_cenocepacia_MC0_3_uid58769	NC_010515	234.578	319.362	628	358.145	199.924	2167	9.1884	0
Vibrio_fischeri_ES114_uid58163	NC_006840	208.672	266.892	366	343.119	205.229	2218	9.19898	0
Thermococcus_4557_uid70841	NC_015865	213.862	234.384	588	314.144	196.353	1545	9.21677	0
Bifidobacterium_longum_JCM_1217_uid62695	NC_015067	255.517	287.893	497	389.117	248.614	1427	9.21753	0
Dictyoglomus_turgidum_DSM_6724_uid59177	NC_011661	239.259	168.702	270	344.626	190.404	1472	9.23992	0
Methylobacterium_extorquens_AM1_uid57605	NC_012811	229.135	268.424	776	392.842	291.525	385	9.24445	0
Chloroflexus_aurantiacus_J_10_fl_uid57657	NC_010175	291.027	283.371	920	388.224	261.138	2933	9.24506	0
Thermotoga_petrophila_RKU_1_uid58655	NC_009486	227.107	171.173	252	337.102	194.251	1533	9.26706	0
Methanothermobacter_marburgensis_Marburg_uid51637	NC_014408	186.555	204.912	317	302.708	188.039	1436	9.26761	0
Lactobacillus_johnsonii_FI9785_uid41735	NC_013504	198.255	252.392	365	331.267	205.169	1345	9.27139	0
Asticcacaulis_excentricus_CB_48_uid55641	NC_014817	232.669	200.673	242	372.56	230.376	879	9.28931	0
Caldicellulosiruptor_saccharolyticus_DSM_8903_uid58289	NC_009437	248.839	228.258	694	339.584	200.302	1988	9.29776	0
Candidatus_Amoebophilus_asiaticus_5a2_uid58963	NC_010830	252.907	294.801	486	427.456	382.334	848	9.31403	0
Bifidobacterium_animalis_lactis_Bl_04_uid59359	NC_012814	243.979	246.056	338	384.008	238.874	1229	9.32384	0
Paludibacter_propionicigenes_WB4_uid60725	NC_014734	266.731	341.36	847	387.1	246.337	2173	9.35652	0
Orientia_tsutsugamushi_Boryong_uid61621	NC_009488	211.064	240.638	454	342.087	223.081	728	9.36099	0
Streptococcus_agalactiae_NEM316_uid61585	NC_004368	224.556	224.212	475	332.214	205.431	1619	9.37396	0
Shewanella_pealeana_ATCC_700345_uid58705	NC_009901	260.321	309.184	954	361.133	224.51	3287	9.37887	0
Prosthecochloris_aestuarii_DSM_271_uid58151	NC_011059	214.675	332.551	538	357.834	217.301	1725	9.38007	0
Halobacterium_NRC_1_uid57769	NC_002608	165.084	158.632	179	332.333	184.121	192	9.39149	0
Rhodothermus_marinus_SG0_5JP17_172_uid72767	NC_015966	276.455	246.321	688	376.571	227.883	2063	9.4031	0
Shewanella_oneidensis_MR_1_uid57949	NC_004347	277.141	258.639	1232	357.929	234.841	2833	9.40635	0
Chloroflexus_aggregans_DSM_9485_uid58621	NC_011831	286.542	292.366	961	387.313	267.003	2770	9.40989	0
Bifidobacterium_animalis_lactis_DSM_10140_uid59357	NC_012815	243.133	244.638	339	383.789	238.947	1226	9.41663	0
Legionella_pneumophila_Paris_uid58211	NC_006368	268.825	212.761	806	359.543	282.031	2221	9.45927	0
Pedobacter_saltans_DSM_12145_uid61349	NC_015177	290.638	323.061	1137	392.723	255.682	2655	9.46148	0
Moorella_thermoacetica_ATCC_39073_uid58051	NC_007644	233.378	181.454	460	323.193	192.06	2003	9.4677	0
Aquifex_aeolicus_VF5_uid57765	NC_000918	225.62	136.602	200	330.332	192.299	1297	9.48755	0
Burkholderia_CCGE1002_uid42523	NC_014120	180.801	125.842	201	363.366	244.059	205	9.49947	0
Flavobacterium_branchiophilum_FL_15_uid73421	NC_016001	274.025	283.721	957	376.468	246.441	1910	9.51521	0
Chromohalobacter_salexigens_DSM_3043_uid62921	NC_007963	232.545	251.399	459	349.76	196.642	2839	9.52899	0
Staphylococcus_carnosus_TM300_uid59401	NC_012121	190.965	264.732	425	319.623	187.517	2036	9.53229	0
Aeropyrum_pernix_K1_uid57757	NC_000854	214.324	197.048	447	316.262	184.283	1253	9.54873	0
Beutenbergia_cavernae_DSM_12333_uid59047	NC_012669	282.001	261.514	1146	364.153	208.923	3051	9.55109	0
Natrialba_magadii_ATCC_43099_uid46245	NC_013924	167.2	119.841	80	371.971	197.165	139	9.55591	0
Candidatus_Puniceispirillum_marinum_IMCC1322_uid47081	NC_014010	233.735	239.55	490	345.956	204.613	2053	9.57011	0
Chlamydophila_pneumoniae_TW_183_uid57997	NC_005043	244.324	214.668	398	378.908	241.62	715	9.5781	0
Coraliomargarita_akajimensis_DSM_45221_uid47079	NC_014008	269.943	283.457	902	395.291	426.63	2218	9.58165	0
Bifidobacterium_longum_BBMN68_uid60163	NC_014656	239.499	274.41	399	385.851	245.732	1405	9.61468	0
Ramlibacter_tataouinensis_TTB310_uid68279	NC_015677	208.897	332.021	610	343.347	213.993	3269	9.63492	0
Leadbetterella_byssophila_DSM_17132_uid60161	NC_014655	272.436	314.006	992	379.477	241.248	2473	9.65432	0
Methanothermococcus_okinawensis_IH1_uid51535	NC_015636	192.757	167.596	263	304.807	189.158	1322	9.68456	0
Mycoplasma_haemofelis_Langford_1_uid62461	NC_014970	210.642	108.172	1258	339.7	219.684	287	9.68807	0
Bifidobacterium_adolescentis_ATCC_15703_uid58559	NC_008618	264.576	200.168	302	392.262	232.978	1330	9.69426	0
Helicobacter_pylori_B38_uid59415	NC_012973	223.746	177.259	287	348.802	249.206	1095	9.70053	0
Thermococcus_AM4_uid54735	NC_016051	216.011	192.891	634	308.127	221.708	1588	9.72938	0
Acinetobacter_baumannii_AYE_uid61637	NC_010410	212.28	346.802	744	341.437	202.589	2863	9.73586	0
Bartonella_quintana_Toulouse_uid57635	NC_005955	194.939	161.489	131	350.433	237.561	1011	9.73945	0
Francisella_tularensis_FSC198_uid58693	NC_008245	216.205	189.359	312	333.067	193.577	1293	9.74161	0
Helicobacter_pylori_HPAG1_uid58517	NC_008086	234.143	191.612	428	350.755	250.435	1103	9.7638	0
Conexibacter_woesei_DSM_14684_uid43467	NC_013739	281.175	273.865	1540	354.993	190.478	4374	9.77771	0
Roseiflexus_RS_1_uid58523	NC_009523	297.157	282.559	1214	387.74	253.434	3303	9.81284	0
Sphingobium_japonicum_UT26S_uid47077	NC_014013	197.303	219.193	155	401.088	226.442	434	9.84893	0
Weissella_koreensis_KACC_15510_uid68837	NC_015759	204.543	168.573	258	324.286	199.281	1077	9.87572	0
Streptococcus_suis_P1_7_uid32235	NC_012925	209.754	206.02	338	333.5	214.182	1486	9.89345	0
Shewanella_loihica_PV_4_uid58349	NC_009092	256.31	279.02	809	361.922	231.734	3050	9.89843	0
Butyrivibrio_proteoclasticus_B316_uid51489	NC_014387	274.95	239.169	596	385.972	262.834	2343	9.91194	0
Caldicellulosiruptor_hydrothermalis_108_uid60157	NC_014652	241.248	231.177	604	345.203	200.31	1942	9.95054	0
Thermoplasma_volcanium_GSS1_uid57751	NC_002689	193.468	164.406	216	317.939	198.532	1285	9.97176	0
Burkholderia_pseudomallei_K96243_uid57733	NC_006351	242.242	290.567	467	402.998	383.541	1862	9.97364	0
Vibrio_splendidus_LGP32_uid59353	NC_011744	207.418	270.394	392	363.852	252.763	1093	9.99486	0
Bifidobacterium_longum_JDM301_uid49131	NC_014169	259.991	234.126	431	387.829	232.105	1527	10.0297	0
Methanosalsum_zhilinae_DSM_4017_uid68249	NC_015676	210.195	200.839	349	330.968	218.178	1627	10.0354	0
Kosmotoga_olearia_TBF_19_5_1_uid59205	NC_012785	218.765	215.446	379	340.155	201.288	1739	10.0541	0
Methylotenera_301_uid49469	NC_014207	227.315	272.791	543	355.357	235.613	2221	10.0587	0
Hyperthermus_butylicus_DSM_5456_uid57755	NC_008818	212.342	176.877	485	310.264	183.224	1118	10.0713	0
Caldivirga_maquilingensis_IC_167_uid58711	NC_009954	232.427	205.733	536	333.984	179.643	1427	10.0763	0
Streptococcus_sanguinis_SK36_uid58381	NC_009009	207.2	248.127	455	336.168	225.914	1815	10.0882	0
Brachyspira_hyodysenteriae_WA1_uid59291	NC_012225	261.97	222.352	840	364.018	276.925	1771	10.0963	0
Parachlamydia_acanthamoebae_UV7_uid68335	NC_015702	264.258	326.69	1236	381.037	268.894	1546	10.1216	0
Achromobacter_xylosoxidans_A8_uid59899	NC_014640	226.932	391.112	1077	350.654	198.632	5382	10.1233	0
Atopobium_parvulum_DSM_20469_uid59195	NC_013203	227.394	178.244	236	363.081	221.506	1117	10.1546	0
Vibrio_anguillarum_775_uid68057	NC_015637	184.545	249.019	277	356.496	200.412	643	10.1618	0
Eubacterium_eligens_ATCC_27750_uid59171	NC_012780	185.986	160.189	213	329.729	188.518	451	10.1828	0
Simkania_negevensis_Z_uid68451	NC_015713	255.11	298.754	1091	372.981	257.028	1285	10.2122	0
Helicobacter_pylori_G27_uid59305	NC_011333	231.163	178.829	410	352.074	259.427	1083	10.2136	0
Thermoplasma_acidophilum_DSM_1728_uid61573	NC_002578	200.667	161.251	222	324.858	196.409	1262	10.2191	0
Geobacter_uraniireducens_Rf4_uid58475	NC_009483	259.433	306.776	1110	368.332	304.374	3248	10.2303	0
Thermovibrio_ammonificans_HB_1_uid62095	NC_014926	219.934	192.346	381	335.336	198.449	1330	10.2517	0
Thermofilum_pendens_Hrk_5_uid58563	NC_008698	227.841	174.565	541	320.79	181.973	1285	10.2584	0
Francisella_tularensis_WY96_3418_uid58811	NC_009257	206.984	194.987	309	332.789	189.102	1325	10.271	0
Shewanella_ANA_3_uid58347	NC_008577	255.643	300.728	872	368.937	239.365	3239	10.2824	0
Staphylothermus_marinus_F1_uid58719	NC_009033	214.644	175.474	444	318.633	192.704	1129	10.2843	0
Leptothrix_cholodnii_SP_6_uid58971	NC_010524	256.827	287.393	860	365.418	230.568	3503	10.297	0
halophilic_archaeon_DL31_uid72619	NC_015955	219.673	198.878	385	425.889	269.203	244	10.3142	0
Candidatus_Solibacter_usitatus_Ellin6076_uid58139	NC_008536	327.385	314.783	2231	405.151	262.131	5595	10.328	0
Acinetobacter_baumannii_AB307_0294_uid59271	NC_011595	207.184	337.124	751	340.796	206.074	2700	10.3372	0
Thauera_MZ1T_uid58987	NC_011662	256.955	270.247	816	363.851	231.278	3087	10.3423	0
Dehalococcoides_BAV1_uid58477	NC_009455	189.399	192.624	298	320.267	190.64	1073	10.3987	0
Petrotoga_mobilis_SJ95_uid58747	NC_010003	243.276	161.485	286	355.32	200.358	1612	10.3993	0
Shewanella_denitrificans_OS217_uid58263	NC_007954	249.449	297.797	882	367.851	288.718	2872	10.4017	0
Isosphaera_pallida_ATCC_43644_uid62207	NC_014962	330.28	316.783	1046	450.18	310.7	2644	10.4183	0
Methanocaldococcus_fervens_AG86_uid59347	NC_013156	188.512	152.728	250	301.65	177.767	1296	10.429	0
Arcobacter_nitrofigilis_DSM_7299_uid49001	NC_014166	201.559	324.731	630	344.801	228.769	2496	10.4373	0
Halanaerobium_hydrogeniformans_uid60191	NC_014654	215.793	182.915	266	342.689	210.734	2029	10.4425	0
Pusillimonas_T7_7_uid66391	NC_015458	170.664	387.226	571	344.701	217.493	3125	10.443	0
Thermodesulfobium_narugense_DSM_14796_uid66601	NC_015499	210.239	171.999	247	336.94	201.766	1560	10.4906	0
Mobiluncus_curtisii_ATCC_43063_uid49695	NC_014246	225.049	312.615	546	380.892	234.825	1363	10.5202	0
Paenibacillus_JDR_2_uid59021	NC_012914	267.166	317.404	1467	360.677	220.377	4746	10.527	0
Flavobacterium_psychrophilum_JIP02_86_uid61627	NC_009613	252.358	268.987	782	370.309	232.873	1664	10.545	0
Campylobacter_fetus_82_40_uid58545	NC_008599	203.741	201.374	324	334.531	199.983	1395	10.5453	0
Campylobacter_jejuni_81116_uid58771	NC_009839	219	168.405	305	335.281	193.92	1321	10.5513	0
Ehrlichia_chaffeensis_Arkansas_uid57933	NC_007799	179.109	237.848	433	347.371	287.854	672	10.5586	0
Escherichia_fergusonii_ATCC_35469_uid59375	NC_011740	206.077	348.865	768	344.117	205.37	3491	10.57	0
Clostridium_cellulolyticum_H10_uid58709	NC_011898	259.598	295.258	998	381.165	325.881	2392	10.5911	0
Methanococcus_maripaludis_C5_uid58741	NC_009135	199.551	168.355	381	304.487	183.965	1432	10.5987	0
Pantoea_vagans_C9_1_uid49871	NC_014563	105.559	91.7879	127	298.804	164.745	102	10.5989	0
Legionella_longbeachae_NSW150_uid46099	NC_013861	267.593	249.233	1041	368.145	265.59	2362	10.6266	0
Lactobacillus_acidophilus_NCFM_uid57685	NC_006814	202.951	212.924	346	342.223	246.03	1486	10.6267	0
Haemophilus_influenzae_F3031_uid62123	NC_014920	202.454	157.914	218	329.878	212.682	1552	10.6359	0
Candidatus_Korarchaeum_cryptofilum_OPF8_uid58601	NC_010482	206.805	151.946	297	316.724	193.175	1306	10.6607	0
Burkholderia_cenocepacia_MC0_3_uid58769	NC_010512	204.663	157.613	169	358.784	233.951	884	10.6631	0
Anaerococcus_prevotii_DSM_20548_uid59219	NC_013171	210.548	200.139	323	353.698	277.335	1379	10.6761	0
Hippea_maritima_DSM_10411_uid65267	NC_015318	195.266	169.56	218	329.117	190.981	1459	10.6865	0
Nitratiruptor_SB155_2_uid58861	NC_009662	222.886	182.181	351	341.048	203.137	1492	10.6885	0
Megasphaera_elsdenii_DSM_20460_uid71135	NC_015873	212.431	207.941	362	340.662	212.325	1857	10.6962	0
Paenibacillus_polymyxa_SC2_uid59583	NC_014628	147.627	123.91	482	370.021	240.016	144	10.7011	0
Brachyspira_pilosicoli_95_1000_uid50609	NC_014330	253.055	193.135	604	359.583	247.925	1695	10.7599	0
Haloferax_volcanii_DS2_uid46845	NC_013964	158.425	142.971	73	373.607	190.607	303	10.7603	0
Shewanella_amazonensis_SB2B_uid58257	NC_008700	249.404	263.002	676	368.011	236.496	2969	10.7754	0
Thermotoga_naphthophila_RKU_10_uid42777	NC_013642	211.631	162.863	249	334.934	192.366	1519	10.7778	0
Thiomicrospira_crunogena_XCL_2_uid58183	NC_007520	228.12	181.546	333	348.542	215.585	1863	10.8176	0
Dictyoglomus_thermophilum_H_6_12_uid59439	NC_011297	209.592	190.338	304	338.527	189.775	1608	10.8364	0
Bdellovibrio_bacteriovorus_HD100_uid61595	NC_005363	267.92	236.009	1228	356.218	222.093	2358	10.846	0
Bifidobacterium_longum_DJO10A_uid58833	NC_010816	232.611	277.389	511	381.783	235.398	1477	10.8769	0
Porphyromonas_gingivalis_W83_uid57641	NC_002950	249.133	260.622	639	381.107	225.949	1270	10.9037	0
Vibrio_cholerae_MJ_1236_uid59387	NC_012667	168.64	247.37	278	349.766	199.626	726	10.9222	0
Methanococcus_maripaludis_C6_uid58947	NC_009975	194.46	171.912	409	301.934	185.253	1417	10.9418	0
Lactobacillus_crispatus_ST1_uid48359	NC_014106	198.082	242.815	498	329.088	192.253	1523	10.9683	0
_Clostridium__sticklandii_uid59585	NC_014614	224.552	215.439	533	337.601	196.8	2040	10.9769	0
Methylobacterium_nodulans_ORS_2060_uid59023	NC_011887	145.252	161.599	127	338.078	168.885	282	11.0093	0
Ferroglobus_placidus_DSM_10642_uid40863	NC_013849	193.73	202.02	629	292.749	171.938	1851	11.012	0
Helicobacter_pylori_P12_uid59327	NC_011498	229.785	182.805	470	356.412	258.698	1098	11.0192	0
Flexistipes_sinusarabici_DSM_4947_uid68147	NC_015672	233.861	161.274	395	337.238	201.079	1866	11.0506	0
Opitutus_terrae_PB90_1_uid58965	NC_010571	298.699	314.485	1433	417.133	380.747	3179	11.0625	0
Rhodopseudomonas_palustris_BisA53_uid58445	NC_008435	231.031	380.317	1300	354.866	223.991	3578	11.0636	0
Streptococcus_suis_SC84_uid59323	NC_012924	207.151	199.575	377	337.007	220.848	1521	11.0654	0
Pseudomonas_putida_GB_1_uid58735	NC_010322	238.523	339.502	1103	358.694	237.307	4305	11.0824	0
Streptococcus_pyogenes_NZ131_uid59035	NC_011375	195.515	191.018	332	326.808	204.033	1368	11.0831	0
Methylobacterium_radiotolerans_JCM_2831_uid58845	NC_010510	162.954	154.091	131	353.412	206.381	376	11.0977	0
Onion_yellows_phytoplasma_OY_M_uid58015	NC_005303	188.768	110.662	267	324.28	222.908	482	11.1034	0
Francisella_philomiragia_ATCC_25017_uid59105	NC_010336	235.897	163.02	378	346.276	205.774	1533	11.1542	0
Haloterrigena_turkmenica_DSM_5511_uid43501	NC_013744	168.403	161.574	139	353.797	200.235	454	11.1569	0
Thermotoga_neapolitana_DSM_4359_uid59065	NC_011978	213.326	172.531	322	333.016	190.474	1615	11.1656	0
Nitratifractor_salsuginis_DSM_16511_uid62183	NC_014935	202.667	218.181	445	330.767	200.362	1643	11.1747	0
Synechococcus_WH_8102_uid61581	NC_005070	183.993	390.937	856	343.606	203.864	1663	11.188	0
Francisella_tularensis_holarctica_LVS_uid58595	NC_007880	203.863	155.496	321	316.52	192.553	1433	11.1989	0
Thermoanaerobacter_wiegelii_Rt8_B1_uid52581	NC_015958	210.483	197.149	414	329.558	200.494	2108	11.204	0
Pelodictyon_phaeoclathratiforme_BU_1_uid58173	NC_011060	211.321	324.344	763	358.616	260.416	1944	11.2064	0
Picrophilus_torridus_DSM_9790_uid58041	NC_005877	199.295	162.24	258	328.419	197.724	1279	11.2138	0
Sulfurimonas_denitrificans_DSM_1251_uid58185	NC_007575	227.99	182.968	393	346.451	211.758	1703	11.2178	0
Shewanella_sediminis_HAW_EB3_uid58835	NC_009831	244.683	274.854	826	360.143	223.97	3671	11.2612	0
Nitrosospira_multiformis_ATCC_25196_uid58361	NC_007614	239.734	212.604	646	355.049	270.557	2111	11.2727	0
Ignicoccus_hospitalis_KIN4_I_uid58365	NC_009776	199.997	147.727	383	306.852	185.525	1051	11.2804	0
Salmonella_enterica_serovar_Paratyphi_A_AKU_12601_uid59269	NC_011147	218.15	275.632	833	332.974	198.888	3246	11.2925	0
Clostridium_thermocellum_ATCC_27405_uid57917	NC_009012	253.633	245.594	950	367.845	292.458	2223	11.3106	0
Yersinia_pseudotuberculosis_IP_32953_uid58157	NC_006155	214.164	297.879	633	357.008	250.953	3266	11.3119	0
Anaplasma_phagocytophilum_HZ_uid57951	NC_007797	167.193	269.922	555	339.502	266.444	709	11.3272	0
Rhizobium_leguminosarum_bv__viciae_3841_uid57955	NC_008384	195.901	149.61	172	361.271	195.685	462	11.3304	0
Dickeya_dadantii_Ech586_uid42519	NC_013592	218	282.751	683	352.159	281.396	3461	11.3412	0
Psychrobacter_cryohalolentis_K5_uid58373	NC_007969	246.028	177.544	396	361.467	222.918	2071	11.3418	0
Acidilobus_saccharovorans_345_15_uid51395	NC_014374	211.117	180.001	402	332.25	190.924	1097	11.3537	0
Pantoea_vagans_C9_1_uid49871	NC_014561	100.246	102.999	57	381.152	210.735	105	11.3823	0
Clostridium_phytofermentans_ISDg_uid58519	NC_010001	266.955	216.892	925	360.033	217.189	2977	11.3967	0
Thermococcus_onnurineus_NA1_uid59043	NC_011529	202.099	166.311	466	305.728	186.459	1509	11.4165	0
Wolbachia_endosymbiont_TRS_of_Brugia_malayi_uid58107	NC_006833	159	170.599	181	339.498	235.312	624	11.4264	0
Thermotoga_maritima_MSB8_uid57723	NC_000853	194.627	175.991	249	333.444	193.219	1609	11.4265	0
Cellvibrio_japonicus_Ueda107_uid59139	NC_010995	258.295	323.598	984	404.085	394.125	2766	11.434	0
Thermoanaerobacterium_xylanolyticum_LX_11_uid63163	NC_015555	219.585	188.561	441	336.035	207.218	1904	11.4643	0
Lactobacillus_reuteri_JCM_1112_uid58875	NC_010609	208.787	160.347	291	330.662	193.288	1529	11.4758	0
Taylorella_equigenitalis_MCE9_uid62103	NC_014914	206.159	191.921	277	362.797	259.502	1279	11.4969	0
Haemophilus_influenzae_Rd_KW20_uid57771	NC_000907	182.88	117.026	108	325.714	202.79	1502	11.503	0
Caldicellulosiruptor_lactoaceticus_6A_uid60575	NC_015949	233.452	192.817	542	345.503	214.932	1776	11.5201	0
Campylobacter_lari_RM2100_uid58115	NC_012039	205.43	151.129	237	336.534	203.887	1265	11.5326	0
Geobacter_FRC_32_uid58543	NC_011979	247.342	284.357	931	368.296	256.29	2867	11.545	0
Methanocaldococcus_vulcanius_M7_uid41131	NC_013407	192.527	165.734	374	310.949	206.876	1353	11.5527	0
Candidatus_Chloracidobacterium_thermophilum_B_uid73587	NC_016024	256.873	246.177	558	394.984	236.79	1669	11.5818	0
Sanguibacter_keddieii_DSM_10542_uid40845	NC_013521	267.07	256.845	1022	372.493	220.58	2688	11.596	0
Ferrimonas_balearica_DSM_9799_uid53371	NC_014541	253.19	227.896	827	357.314	227.71	2955	11.6161	0
Nitrosopumilus_maritimus_SCM1_uid58903	NC_010085	182.416	155.48	543	314.944	325.162	1253	11.6729	0
Magnetococcus_MC_1_uid57833	NC_008576	239.266	318.072	963	409.231	541.632	2753	11.6838	0
Shewanella_baltica_OS185_uid58743	NC_009665	241.618	311.988	1011	365.657	231.148	3312	11.6992	0
Erwinia_billingiae_Eb661_uid50547	NC_014306	186.578	338.019	649	346.889	208.258	3934	11.7207	0
Methanotorris_igneus_Kol_5_uid67321	NC_015562	187.849	147.359	291	305.255	193.436	1481	11.7474	0
Riemerella_anatipestifer_ATCC_11845___DSM_15868_uid60727	NC_014738	239.476	200.962	601	363.759	247.542	1371	11.7493	0
Listeria_seeligeri_serovar_1_2b_SLCC3954_uid46215	NC_013891	189.514	223.439	428	326.871	212.902	2282	11.7562	0
Capnocytophaga_canimorsus_Cc5_uid70727	NC_015846	231.525	326.467	998	373.446	233.4	1406	11.764	0
Fluviicola_taffensis_DSM_16823_uid65271	NC_015321	282.645	265.858	1617	386.669	288.532	2416	11.7657	0
Azospirillum_B510_uid46085	NC_013854	249.963	181.945	649	351.331	228.08	2244	11.7687	0
Pseudoalteromonas_atlantica_T6c_uid58283	NC_008228	266.473	246.732	952	371.211	224.012	3329	11.7825	0
Rhizobium_etli_CIAT_652_uid59115	NC_010998	147.509	97.1944	53	350.89	198.114	328	11.7835	0
Sphaerobacter_thermophilus_DSM_20745_uid41997	NC_013524	223.898	172.146	256	374.161	192.237	790	11.7862	0
Burkholderia_CCGE1003_uid46253	NC_014539	211.977	289.747	619	358.168	226.69	2844	11.792	0
Denitrovibrio_acetiphilus_DSM_12809_uid46657	NC_013943	228.384	218.508	554	349.461	212.263	2410	11.8227	0
Anaeromyxobacter_Fw109_5_uid58755	NC_009675	278.963	239.739	1333	384.995	341.075	3133	11.8364	0
Synechocystis_PCC_6803_uid57659	NC_000911	219.09	288.201	732	357.278	235.852	2447	11.8407	0
Candidatus_Protochlamydia_amoebophila_UWE25_uid58079	NC_005861	239.297	258.046	792	380.282	266.724	1239	11.8523	0
Haliscomenobacter_hydrossis_DSM_1100_uid66777	NC_015510	314.795	352.462	2313	419.118	312.705	4138	11.8625	0
Dickeya_zeae_Ech1591_uid59297	NC_012912	221.463	269.849	728	347.604	210.98	3435	11.8672	0
Oceanithermus_profundus_DSM_14977_uid60855	NC_014761	222.898	170.851	400	339.448	207.158	1829	11.8684	0
Shewanella_frigidimarina_NCIMB_400_uid58265	NC_008345	241.882	266.684	841	361.334	230.189	3188	11.8749	0
Lactobacillus_helveticus_DPC_4571_uid58761	NC_010080	223.139	133.917	281	336.827	192.317	1329	11.8754	0
Parvibaculum_lavamentivorans_DS_1_uid58739	NC_009719	234.955	219.002	693	343.233	202.28	2943	11.877	0
Ralstonia_eutropha_H16_uid62925	NC_008314	218.773	246.079	484	362.711	212.144	2071	11.8781	0
Haloterrigena_turkmenica_DSM_5511_uid43501	NC_013745	155.82	140.437	122	379.609	199.819	207	11.8851	0
Halomonas_elongata_DSM_2581_uid52781	NC_014532	219.33	207.269	388	352.169	202.812	3085	11.9266	0
Pantoea_At_9b_uid55845	NC_014837	187.111	284.205	495	344.904	198.393	3464	11.9437	0
Actinobacillus_pleuropneumoniae_serovar_3_JL03_uid58891	NC_010278	193.362	154.95	229	328.908	207.838	1807	11.9457	0
Burkholderia_383_uid58073	NC_007509	219.388	165.256	278	361.182	198.957	931	11.9516	0
Flavobacteriales_bacterium_HTCC2170_uid51877	NC_014472	259.121	293.225	1083	381.573	242.871	2328	11.9656	0
Alkaliphilus_oremlandii_OhILAs_uid58495	NC_009922	229.674	191.979	653	332.66	195.404	2183	11.9774	0
Caldicellulosiruptor_kristjanssonii_177R1B_uid60393	NC_014721	234.083	210.074	673	347.288	206.296	1792	11.978	0
Thermus_thermophilus_HB8_uid58223	NC_006461	214.341	152.459	387	326.595	205.073	1521	11.986	0
Caldicellulosiruptor_bescii_DSM_6725_uid59201	NC_012034	234.419	216.462	783	345.883	221.997	1871	12.0069	0
Halorhodospira_halophila_SL1_uid58473	NC_008789	237.055	184.035	419	360.496	221.628	1988	12.0157	0
Streptococcus_pneumoniae_R6_uid57859	NC_003098	181.79	183.624	271	332.432	224.527	1543	12.019	0
Weeksella_virosa_DSM_16922_uid63627	NC_015144	238.078	198.68	567	360.473	224.27	1482	12.0275	0
Bordetella_pertussis_Tohama_I_uid57617	NC_002929	195.727	202.605	315	340.382	210.154	3111	12.0333	0
Alcanivorax_borkumensis_SK2_uid58169	NC_008260	228.594	167.719	379	346.245	225.163	2376	12.0355	0
Haemophilus_influenzae_PittEE_uid58591	NC_009566	143.793	182.268	184	317.927	201.975	1428	12.0416	0
Neorickettsia_risticii_Illinois_uid58889	NC_013009	169.502	175.401	281	334.548	218.809	611	12.0422	0
Methanococcus_maripaludis_X1_uid70729	NC_015847	182.98	169.074	392	299.661	174.494	1456	12.0453	0
Ammonifex_degensii_KC4_uid41053	NC_013385	207.605	177.494	423	326.095	188.438	1629	12.076	0
Nautilia_profundicola_AmH_uid59345	NC_012115	203.577	169.478	371	326.868	190.052	1359	12.0897	0
Burkholderia_cenocepacia_HI2424_uid58369	NC_008544	178.191	162.129	152	369.57	243.824	766	12.0907	0
Rhodobacter_sphaeroides_2_4_1_uid57653	NC_007493	240.791	187.394	831	334.976	201.55	2209	12.0942	0
Francisella_tularensis_holarctica_FTNF002_00_uid58999	NC_009749	193.123	164.55	285	327.561	192.15	1296	12.0976	0
Streptococcus_equi_4047_uid59259	NC_012471	206.535	190.891	490	332.485	224.695	1510	12.1308	0
Xylanimonas_cellulosilytica_DSM_15894_uid41935	NC_013530	260.452	253.722	988	372.707	219.298	2349	12.1308	0
Ignisphaera_aggregans_DSM_17230_uid51875	NC_014471	210.986	181.689	693	316.277	184.689	1237	12.1411	0
Shewanella_MR_4_uid58345	NC_008321	240.929	266.949	791	367.328	235.462	3133	12.1748	0
Lactobacillus_sakei_23K_uid58281	NC_007576	174.326	193.113	331	315.727	184.956	1540	12.1753	0
Erwinia_tasmaniensis_Et1_99_uid59029	NC_010694	218.853	243.061	659	344.552	215.449	2768	12.1849	0
Methanothermobacter_thermautotrophicus_Delta_H_uid57877	NC_000916	175.631	164.38	320	302.575	193.244	1553	12.1878	0
Staphylococcus_lugdunensis_HKU09_01_uid46233	NC_013893	164.284	263.44	433	329.666	220.612	2056	12.1937	0
Allochromatium_vinosum_DSM_180_uid46083	NC_013851	237.532	255.844	630	376.838	253.485	2423	12.1984	0
Salmonella_enterica_serovar_Typhi_CT18_uid57793	NC_003198	218.985	231.458	713	332.909	201.85	3398	12.205	0
Helicobacter_pylori_SJM180_uid53541	NC_014560	211.443	192.814	483	355.821	262.291	1098	12.2185	0
Agrobacterium_vitis_S4_uid58249	NC_011989	222.166	196.084	481	343.159	222.447	2753	12.2278	0
Burkholderia_ambifaria_AMMD_uid58303	NC_008391	195.998	256.75	447	356.702	216.141	1899	12.251	0
Cellulophaga_algicola_DSM_14237_uid62159	NC_014934	265.495	311.893	1462	382.897	261.097	2701	12.2549	0
Rahnella_Y9602_uid62715	NC_015062	184.277	155.748	195	366.21	195.555	400	12.2659	0
Nocardiopsis_dassonvillei_DSM_43111_uid49483	NC_014210	264.902	292.735	1490	370.577	235.01	3308	12.2672	0
Burkholderia_vietnamiensis_G4_uid58075	NC_009255	191.739	280.047	468	363.759	216.624	1628	12.2746	0
Tepidanaerobacter_Re1_uid66873	NC_015519	208.62	200.675	463	334.328	191.675	2061	12.2794	0
Enterobacter_asburiae_LF7a_uid72793	NC_015968	182.7	306.549	597	342.493	199.186	3815	12.3353	0
Rickettsia_bellii_OSU_85_389_uid58681	NC_009883	186.884	179.905	475	319.028	215.448	1000	12.3463	0
Spirochaeta_smaragdinae_DSM_11293_uid51369	NC_014364	257.737	224.954	866	360.861	194.192	3353	12.3538	0
Alteromonas_macleodii__Deep_ecotype__uid58251	NC_011138	263.073	263.181	1690	362.185	229.848	2275	12.369	0
Chelativorans_BNC1_uid58069	NC_008254	223.721	248.78	745	344.939	205.002	3319	12.3887	0
Flavobacteriaceae_bacterium_3519_10_uid59413	NC_013062	245.335	251.49	865	371.724	226.465	1669	12.4026	0
Acidiphilium_cryptum_JF_5_uid58447	NC_009484	241.149	204.285	563	359.064	199.439	2500	12.4269	0
Pseudomonas_fluorescens_Pf0_1_uid57591	NC_007492	236.424	309.961	1144	360.867	272.007	4578	12.4354	0
Cupriavidus_metallidurans_CH34_uid57815	NC_007974	206.266	275.355	617	355.184	190.751	1774	12.4359	0
Rhodobacter_sphaeroides_KD131_uid59277	NC_011958	181.662	249.78	394	363.839	215.979	830	12.4373	0
Terriglobus_saanensis_SP1PR4_uid53251	NC_014963	277.009	258.758	1037	392.388	254.96	3143	12.4963	0
Candidatus_Hamiltonella_defensa_5AT__Acyrthosiphon_pisum__uid59289	NC_012751	173.625	267.319	720	319.189	223.495	1374	12.5003	0
Vibrio_vulnificus_YJ016_uid58007	NC_005140	190.034	286.679	472	378.646	253.965	1223	12.5225	0
Gemmatimonas_aurantiaca_T_27_uid58813	NC_012489	288.698	236.668	1186	392.032	239.249	2749	12.5265	0
Collimonas_fungivorans_Ter331_uid70793	NC_015856	235.463	256.342	736	366.615	272.795	3696	12.5382	0
Agrobacterium_H13_3_uid63403	NC_015508	194.374	225.415	337	358.353	179.491	1605	12.5453	0
cyanobacterium_UCYN_A_uid43697	NC_013771	193.989	187.047	271	360.237	207.199	928	12.5541	0
Vibrio_parahaemolyticus_RIMD_2210633_uid57969	NC_004605	183.078	258.838	476	357.397	257	1276	12.5636	0
Methanococcoides_burtonii_DSM_6242_uid58023	NC_007955	216.056	167.612	516	327.783	206.307	1757	12.5966	0
Mesorhizobium_ciceri_biovar_biserrulae_WSM1271_uid62101	NC_014918	145.542	128.614	144	359.452	207.855	250	12.6117	0
Pectobacterium_atrosepticum_SCRI1043_uid57957	NC_004547	200.079	308.511	787	349.716	267.105	3685	12.6331	0
Bifidobacterium_bifidum_S17_uid59545	NC_014616	213.744	248.878	434	391.236	270.585	1349	12.6459	0
Desulfurococcus_mucosus_DSM_2162_uid62227	NC_014961	191.123	138.731	277	318.094	182.787	1068	12.6488	0
Coprothermobacter_proteolyticus_DSM_5265_uid59253	NC_011295	171.074	184.158	285	326.858	197.478	1197	12.6534	0
Chlorobium_phaeobacteroides_DSM_266_uid58133	NC_008639	222.645	264.072	737	372.107	293.088	1913	12.6535	0
_Cellvibrio__gilvus_ATCC_13127_uid68143	NC_015671	241.116	236.906	726	366.848	228.313	2438	12.6566	0
Clostridium_tetani_E88_uid57683	NC_004557	246.918	148.492	428	354.995	204.157	1952	12.6607	0
Streptococcus_agalactiae_A909_uid57935	NC_007432	190.78	174.191	328	327.86	201.712	1668	12.6784	0
Candidatus_Phytoplasma_australiense_uid61641	NC_010544	160.457	129.452	258	342.897	245.682	426	12.6914	0
Listeria_monocytogenes_EGD_e_uid61583	NC_003210	192.276	204.362	449	325.578	204.511	2418	12.6918	0
Leuconostoc_citreum_KM20_uid58481	NC_010471	195.492	169.629	299	337.699	202.588	1403	12.6946	0
Chitinophaga_pinensis_DSM_2588_uid59113	NC_013132	299.818	356.089	2579	414.206	383.347	4613	12.708	0
Methylotenera_mobilis_JLW8_uid59373	NC_012968	210.894	194.691	415	348.664	224.383	1923	12.7087	0
Thermovirga_lienii_DSM_17291_uid77129	NC_016148	190.668	156.485	211	340.012	189.224	1638	12.7169	0
Thermanaerovibrio_acidaminovorans_DSM_6589_uid41925	NC_013522	202.626	158.702	243	346.834	191.449	1487	12.7316	0
Streptococcus_suis_BM407_uid59321	NC_012926	198.523	184.916	390	337.951	222.164	1542	12.7448	0
Acidiphilium_multivorum_AIU301_uid63345	NC_015186	242.066	206.674	697	352.889	198.302	2751	12.7478	0
Rhizobium_leguminosarum_bv__trifolii_WSM1325_uid58991	NC_012853	145.974	129.579	196	344.232	215.603	298	12.7535	0
Actinobacillus_pleuropneumoniae_serovar_5b_L20_uid58789	NC_009053	201.778	111.193	158	334.826	236.737	1855	12.7751	0
Bifidobacterium_dentium_Bd1_uid43091	NC_013714	244.122	220.706	509	389.849	234.285	1618	12.7997	0
Listeria_monocytogenes_serotype_4b_F2365_uid57689	NC_002973	182.987	224.745	468	326.406	203.583	2353	12.8	0
Paracoccus_denitrificans_PD1222_uid58187	NC_008687	199.763	176.902	325	340.879	183.719	1337	12.8004	0
Glaciecola_4H_3_7_YE_5_uid66595	NC_015497	254.096	249.463	939	369.944	226.257	3294	12.8076	0
Thermococcus_barophilus_MP_uid54733	NC_014804	197.005	171.409	572	307.836	195.819	1635	12.8132	0
Vibrio_vulnificus_CMCP6_uid62909	NC_004459	218.069	194.986	495	344.109	217.927	2401	12.8247	0
Staphylococcus_aureus_USA300_FPR3757_uid58555	NC_007793	198.311	191.172	540	335.061	304.764	2020	12.827	0
Deinococcus_deserti_VCD115_uid58615	NC_012526	227.435	189.453	635	341.441	209.435	1962	12.8365	0
Yersinia_pestis_Pestoides_F_uid58619	NC_009381	197.299	261.536	608	342.904	227.564	3241	12.8457	0
Leptospira_borgpetersenii_serovar_Hardjo_bovis_L550_uid58507	NC_008508	253.112	166.51	741	354.408	219.753	1962	12.8615	0
Rhodococcus_jostii_RHA1_uid58325	NC_008269	197.382	161.342	573	337.476	204.375	573	12.879	0
Streptococcus_pasteurianus_ATCC_43144_uid68019	NC_015600	186.014	167.048	292	327.439	198.564	1577	12.8799	0
Eggerthella_YY7918_uid68707	NC_015738	223.062	275.675	645	378.574	236.244	2035	12.9034	0
Acidimicrobium_ferrooxidans_DSM_10331_uid59215	NC_013124	234.884	167.133	484	354.921	205.559	1480	12.9241	0
Thermoproteus_tenax_Kra_1_uid74443	NC_016070	192.813	180.536	611	303.154	167.249	1438	12.9324	0
Methanohalophilus_mahii_DSM_5219_uid47313	NC_014002	182.879	181.501	380	323.862	225.398	1607	12.9618	0
Thermococcus_kodakarensis_KOD1_uid58225	NC_006624	206.138	160.133	704	307.779	199.77	1602	12.9782	0
Brachybacterium_faecium_DSM_4810_uid58649	NC_013172	264.127	201.967	719	375.615	200.094	2349	12.9798	0
Acidobacterium_MP5ACTX9_uid50551	NC_015064	245.353	283.632	1016	375.858	242.394	2682	12.9801	0
Legionella_pneumophila_2300_99_Alcoy_uid48801	NC_014125	245.465	209.41	1044	358.387	267.872	2146	13.001	0
Deinococcus_radiodurans_R1_uid57665	NC_001263	225.398	182.167	713	330.256	188.283	1916	13.0016	0
Candidatus_Liberibacter_asiaticus_psy62_uid59227	NC_012985	156.146	189.397	280	331.269	208.135	829	13.0396	0
Parabacteroides_distasonis_ATCC_8503_uid58301	NC_009615	300.957	229.323	1180	407.851	245.512	2669	13.0445	0
Streptococcus_suis_05ZYH33_uid58663	NC_009442	176.287	199.694	509	310.583	214.356	1677	13.0598	0
Acidobacterium_capsulatum_ATCC_51196_uid59127	NC_012483	262.176	267.554	1022	390.347	247.225	2355	13.0815	0
Idiomarina_loihiensis_L2TR_uid58087	NC_006512	221.059	168.568	375	349.338	214.244	2253	13.0825	0
Clostridium_difficile_CD196_uid41017	NC_013315	234.003	193.963	664	344.446	201.221	2790	13.0913	0
Legionella_pneumophila_Corby_uid58733	NC_009494	246.052	208.323	1056	360.717	276.499	2148	13.0938	0
Thermoanaerobacter_italicus_Ab9_uid46241	NC_013921	205.337	182.521	457	333.477	203.073	1813	13.1026	0
Chlorobaculum_parvum_NCIB_8327_uid59185	NC_011027	214.477	189.237	428	352.953	212.627	1615	13.1044	0
Pyrolobus_fumarii_1A_uid73415	NC_015931	203.014	181.686	736	314.771	185.07	1231	13.1095	0
Listeria_innocua_Clip11262_uid61567	NC_003212	199.25	206.335	585	324.419	208.419	2383	13.121	0
Leptospira_borgpetersenii_serovar_Hardjo_bovis_JB197_uid58509	NC_008510	252.774	165.816	733	356.167	216.763	1912	13.122	0
Anaeromyxobacter_dehalogenans_2CP_C_uid58135	NC_007760	281.692	216.123	1339	379.053	244.275	3007	13.1608	0
Clostridium_botulinum_BKT015925_uid66203	NC_015425	218.757	217.507	653	348.935	216.41	1865	13.1796	0
Flavobacterium_johnsoniae_UW101_uid58493	NC_009441	275.152	293.485	1662	391.076	291.173	3355	13.2025	0
Thermosipho_melanesiensis_BI429_uid58683	NC_009616	213.284	160.344	416	337.333	195.516	1463	13.2288	0
Streptococcus_gordonii_Challis_substr__CH1_uid57667	NC_009785	192.623	192.214	411	343.442	256.396	1640	13.2288	0
Bifidobacterium_longum_infantis_157F_uid62693	NC_015052	222.811	246.585	530	387.954	244.907	1461	13.2314	0
Pseudoalteromonas_SM9913_uid61247	NC_014800	176.316	155.932	190	386.05	233.69	444	13.2391	0
Thermosipho_africanus_TCF52B_uid59095	NC_011653	211.049	161.216	410	335.015	192.981	1544	13.2516	0
Spirochaeta_Buddy_uid63633	NC_015152	237.745	189.244	568	356.009	200.239	2449	13.2702	0
Thermaerobacter_marianensis_DSM_12885_uid61727	NC_014831	226.802	182.198	379	365.693	206.078	1948	13.2796	0
Streptococcus_gallolyticus_UCN34_uid46061	NC_013798	202.327	175.601	447	330.884	208.703	1776	13.2945	0
Candidatus_Desulforudis_audaxviator_MP104C_uid59067	NC_010424	214.392	176.16	515	338.449	209.695	1642	13.2975	0
Sodalis_glossinidius__morsitans__uid58553	NC_007712	212.517	127.306	476	308.92	189.595	1956	13.3143	0
Arcanobacterium_haemolyticum_DSM_20595_uid49489	NC_014218	211.945	184.18	362	362.492	215.479	1369	13.3262	0
Photorhabdus_luminescens_laumondii_TTO1_uid61593	NC_005126	226.599	258.201	1258	364.38	428.038	3425	13.3517	0
Nitrosococcus_oceani_ATCC_19707_uid58403	NC_007484	236.889	181.035	611	353.798	232.804	2363	13.3599	0
Sulfurospirillum_deleyianum_DSM_6946_uid41861	NC_013512	213.692	178.457	503	341.948	225.435	1762	13.3602	0
Asticcacaulis_excentricus_CB_48_uid55641	NC_014816	224.455	200.358	565	357.029	219.744	1765	13.3642	0
Sulfurovum_NBC37_1_uid58863	NC_009663	230.023	181.606	650	345.736	207.434	1788	13.3788	0
Methanosaeta_concilii_GP6_uid66207	NC_015416	211.402	199.907	768	327.401	218.225	2061	13.3818	0
Cellulomonas_fimi_ATCC_484_uid66779	NC_015514	264.399	221.59	1108	370.081	216.655	2653	13.4207	0
Shewanella_baltica_OS195_uid58261	NC_009997	231.906	299.722	1108	364.467	236.29	3391	13.4221	0
Dyadobacter_fermentans_DSM_18053_uid59049	NC_013037	299.026	258.725	1919	396.14	256.302	3800	13.4455	0
Campylobacter_jejuni_81_176_uid58503	NC_008787	196.629	158.437	342	333.108	196.988	1311	13.4479	0
Burkholderia_thailandensis_E264_uid58081	NC_007651	226.839	214.587	598	359.958	237.037	2678	13.4482	0
Streptomyces_SirexAA_E_uid72627	NC_015953	253.205	362.195	1988	375.321	267.477	4369	13.4556	0
Pseudomonas_syringae_B728a_uid57931	NC_007005	241.861	249.143	1033	376.458	401.272	4056	13.474	0
Campylobacter_hominis_ATCC_BAA_381_uid58981	NC_009714	180.568	230.33	562	338.277	218.147	1120	13.4795	0
Serratia_proteamaculans_568_uid58725	NC_009832	217.564	232.595	725	341.394	199.395	4166	13.4977	0
Akkermansia_muciniphila_ATCC_BAA_835_uid58985	NC_010655	260.04	192.638	626	402.541	280.779	1512	13.5	0
Thermotoga_thermarum_DSM_5069_uid68449	NC_015707	202.267	161.92	318	340.165	188.548	1627	13.5028	0
Salinibacter_ruber_DSM_13855_uid58513	NC_007677	265.303	210.642	755	391.862	243.533	2046	13.5099	0
Treponema_azotonutricium_ZAS_9_uid67365	NC_015577	244.993	289.492	1126	377.663	225.565	2348	13.5338	0
Stenotrophomonas_maltophilia_R551_3_uid58657	NC_011071	234.367	274.344	947	368.165	236.114	3092	13.5497	0
Burkholderia_ambifaria_AMMD_uid58303	NC_008390	208.084	221.813	562	346.521	210.777	2644	13.5522	0
Salmonella_enterica_serovar_Typhimurium_LT2_uid57799	NC_003197	202.207	269.323	807	338.687	202.927	3644	13.568	0
Pyrococcus_NA2_uid66551	NC_015474	199.21	145.43	453	313.121	190.067	1526	13.5799	0
Pyrobaculum_arsenaticum_DSM_13514_uid58409	NC_009376	196.719	181.859	805	303.258	174.69	1494	13.5843	0
Herpetosiphon_aurantiacus_DSM_785_uid58599	NC_009972	278.424	259.083	1283	405.322	358.955	3694	13.5894	0
Roseobacter_denitrificans_OCh_114_uid58597	NC_008209	202.059	300.609	914	345.525	195.119	3032	13.5912	0
Agrobacterium_H13_3_uid63403	NC_015184	141.14	134.872	178	316.034	172.157	473	13.6215	0
Erwinia_pyrifoliae_Ep1_96_uid40659	NC_012214	205.64	254.983	823	342.648	249.995	2822	13.623	0
Roseobacter_litoralis_Och_149_uid54719	NC_015730	194.54	302.605	890	339.927	192.07	3421	13.6364	0
Helicobacter_pylori_PeCan4_uid53539	NC_014555	200.777	180.677	462	355.466	251.543	1093	13.6434	0
Robiginitalea_biformata_HTCC2501_uid58285	NC_013222	243.206	289.474	1086	382.892	240.624	2119	13.6656	0
Burkholderia_phymatum_STM815_uid58699	NC_010622	202.181	236.706	557	351.249	214.836	2515	13.6682	0
Candidatus_Accumulibacter_phosphatis_clade_IIA_UW_1_uid59207	NC_013194	243.443	276.623	1108	374.337	269.496	3218	13.674	0
Aster_yellows_witches_broom_phytoplasma_AYWB_uid58297	NC_007716	145.177	123.984	271	334.067	231.574	400	13.6752	0
Lactobacillus_fermentum_IFO_3956_uid58865	NC_010610	193.246	142.619	289	324.987	186.386	1554	13.6804	0
Pseudomonas_fulva_12_X_uid67351	NC_015556	194.111	276.035	669	348.52	225.818	3792	13.6832	0
Lactobacillus_rhamnosus_Lc_705_uid59315	NC_013199	192.882	245.202	765	328.488	203.24	2113	13.6883	0
Xanthomonas_albilineans_GPE_PC73_uid43163	NC_013722	221.412	250.981	767	396.179	433.983	2347	13.7151	0
Vibrio_cholerae_MJ_1236_uid59387	NC_012668	208.834	213.661	487	356.847	227.506	2281	13.7173	0
Pantoea_At_9b_uid55845	NC_014838	173.805	129.851	149	345.204	161.469	619	13.7545	0
Novosphingobium_PP1Y_uid67383	NC_015580	237.786	201.577	718	355.836	213.924	2724	13.7797	0
Streptococcus_pyogenes_MGAS2096_uid58573	NC_008023	174.748	188.643	457	318.988	213.184	1441	13.7899	0
Wolinella_succinogenes_DSM_1740_uid61591	NC_005090	200.221	160.079	303	344.158	205.488	1740	13.7968	0
Acidothermus_cellulolyticus_11B_uid58501	NC_008578	236.503	170.649	461	366.035	205.663	1696	13.7996	0
Gallionella_capsiferriformans_ES_2_uid51505	NC_014394	221.26	231.799	685	362.299	239.746	2209	13.7996	0
Thermosphaera_aggregans_DSM_11486_uid48993	NC_014160	181.561	147.347	328	318.917	186.346	1059	13.806	0
Candidatus_Vesicomyosocius_okutanii_HA_uid59427	NC_009465	167.2	83.9223	90	323.956	206.664	847	13.8188	0
Yersinia_enterocolitica_8081_uid57741	NC_008800	220.747	205.689	645	344.027	214.88	3309	13.8222	0
Bartonella_clarridgeiae_73_uid62131	NC_014932	136.937	207.153	237	346.595	230.392	1086	13.8262	0
Slackia_heliotrinireducens_DSM_20476_uid59051	NC_013165	230.395	227.089	762	363.835	225.181	2004	13.8387	0
Ruminococcus_albus_7_uid51721	NC_014833	242.709	246.027	1128	371.869	261.863	2052	13.8412	0
Halothermothrix_orenii_H_168_uid58585	NC_011899	219.522	154.957	446	339.728	201.487	1896	13.8571	0
Streptomyces_flavogriseus_ATCC_33331_uid40839	NC_016114	233.915	359.391	1521	371.812	257.321	4777	13.8746	0
Nitrosomonas_AL212_uid55727	NC_015222	223.395	213.542	808	348.836	225.356	2024	13.8928	0
Candidatus_Pelagibacter_IMCC9063_uid66305	NC_015380	169.693	143.411	303	308.24	189.216	1144	13.9124	0
Streptomyces_cattleya_NRRL_8057___DSM_46488_uid77117	NC_016113	189.274	166.575	500	366.628	359.372	1207	13.9131	0
Pyrococcus_yayanosii_CH1_uid68281	NC_015680	186.061	154.914	490	306.948	190.921	1375	13.9139	0
Campylobacter_jejuni_doylei_269_97_uid58671	NC_009707	181.94	181.666	403	326.655	186.413	1328	13.9213	0
Eubacterium_eligens_ATCC_27750_uid59171	NC_012778	223.607	191.984	549	362.038	214.693	1455	13.9258	0
Clostridium_difficile_R20291_uid40921	NC_013316	232.483	186.79	688	345.605	206.856	2818	13.9352	0
Rhodospirillum_rubrum_ATCC_11170_uid57655	NC_007643	245.236	198.253	750	360.201	216.742	3037	13.9544	0
Escherichia_coli_UMN026_uid62981	NC_011751	197.02	308.027	953	344.43	214.704	3866	13.9611	0
Burkholderia_xenovorans_LB400_uid57823	NC_007953	196.929	152.753	266	348.75	178.431	1046	13.9669	0
Thermodesulfatator_indicus_DSM_15286_uid68285	NC_015681	215.905	168.371	464	344.5	199.696	1731	14.0197	0
Photobacterium_profundum_SS9_uid62923	NC_006370	218.511	207.17	615	350.409	227.35	2801	14.0412	0
Staphylococcus_aureus_MW2_uid57903	NC_003923	185.498	205.844	623	334.108	296.473	2000	14.0448	0
Brachyspira_murdochii_DSM_12563_uid48819	NC_014150	242.771	179.19	829	366.241	276.116	1980	14.0491	0
Francisella_tularensis_holarctica_OSU18_uid58687	NC_008369	183.907	162.219	324	333.392	197.81	1231	14.062	0
Yersinia_pestis_Nepal516_uid58609	NC_008149	194.664	244.896	651	341.13	229.332	3327	14.098	0
Wolbachia_endosymbiont_of_Drosophila_melanogaster_uid57851	NC_002978	161.669	173.742	369	336.856	244.519	826	14.1082	0
Staphylothermus_hellenicus_DSM_12710_uid45893	NC_014205	200.174	149.698	506	325.98	196.146	1093	14.1108	0
Pantoea_vagans_C9_1_uid49871	NC_014562	173.891	286.114	623	345.283	220.372	3041	14.1185	0
gamma_proteobacterium_HdN1_uid51635	NC_014366	253.606	233.163	824	393.252	305.73	2939	14.1222	0
Streptococcus_equi_zooepidemicus_MGCS10565_uid59263	NC_011134	175.184	193.365	414	328.204	200.124	1479	14.1231	0
Pasteurella_multocida_Pm70_uid57627	NC_002663	192.423	117.963	163	344.156	235.143	1849	14.1324	0
Rickettsia_heilongjiangensis_054_uid70839	NC_015866	141.655	197.859	470	312.214	226.955	827	14.136	0
Bartonella_bacilliformis_KC583_uid58533	NC_008783	153.366	186.314	276	342.812	231.605	1007	14.1583	0
Desulfovibrio_desulfuricans_ATCC_27774_uid59213	NC_011883	221.773	206.969	525	372.641	241.781	1831	14.1599	0
Pseudomonas_mendocina_NK_01_uid66299	NC_015410	216.807	263.237	954	348.414	230.174	4004	14.2025	0
Shewanella_baltica_OS223_uid58775	NC_011663	224.106	295.322	988	369.702	233.649	3257	14.2062	0
Dehalogenimonas_lykanthroporepellens_BL_DC_9_uid48131	NC_014314	171.478	176.632	347	327.834	201.606	1312	14.2206	0
Vibrio_cholerae_O395_uid58425	NC_009456	160.581	215.716	396	346.756	198.913	737	14.2291	0
Helicobacter_felis_ATCC_49179_uid61409	NC_014810	209.77	173.511	518	352.9	220.543	1135	14.2437	0
Rhizobium_etli_CFN_42_uid58377	NC_007761	214.162	202.582	724	332.092	198.084	3311	14.2453	0
Dehalococcoides_GT_uid42115	NC_013890	172.654	164.821	350	324.616	196.024	1067	14.2557	0
Corynebacterium_ulcerans_BR_AD22_uid68291	NC_015683	227.954	204.798	673	365.075	223.384	1661	14.2677	0
Marinithermus_hydrothermalis_DSM_14884_uid65783	NC_015387	206.846	146.163	356	334.764	193.807	1849	14.2728	0
Caulobacter_crescentus_NA1000_uid59307	NC_011916	246.713	214.66	1338	349.106	207.858	2547	14.2818	0
Leptospira_biflexa_serovar_Patoc__Patoc_1__Ames__uid58511	NC_010842	261.954	174.802	916	367.047	221.436	2361	14.2847	0
Agrobacterium_fabrum_C58_uid57865	NC_003064	145.217	108.817	129	324.889	165.528	413	14.2878	0
Shewanella_MR_7_uid58343	NC_008322	235.247	245.415	873	369.387	243.85	3133	14.3018	0
Corynebacterium_pseudotuberculosis_FRC41_uid50585	NC_014329	219.203	184.894	528	358.589	218.647	1582	14.3034	0
Burkholderia_CCGE1001_uid42975	NC_015137	205.884	255.213	587	370.703	197.931	1833	14.3275	0
Aeromonas_hydrophila_ATCC_7966_uid58617	NC_008570	204.658	230.273	561	355.599	241.768	3558	14.3301	0
Muricauda_ruestringensis_DSM_13258_uid72479	NC_015945	241.486	249.52	1004	375.382	247.028	2428	14.3432	0
Sinorhizobium_meliloti_1021_uid57603	NC_003047	194.681	191.259	479	331.694	206.541	2880	14.3488	0
Yersinia_pestis_CO92_uid57621	NC_003143	199.305	227.068	577	347.953	239.589	3221	14.3583	0
Isoptericola_variabilis_225_uid67501	NC_015588	224.935	205.867	536	369.907	230.919	2345	14.3678	0
Vulcanisaeta_moutnovskia_768_28_uid63631	NC_015151	205.725	177.194	677	321.374	172.934	1643	14.3911	0
Leuconostoc_mesenteroides_ATCC_8293_uid57919	NC_008531	188.16	178.717	412	335.246	202.289	1556	14.4352	0
Pseudomonas_putida_S16_uid68747	NC_015733	216.729	275.186	1035	350.253	224.885	4183	14.4608	0
Burkholderia_CCGE1001_uid42975	NC_015136	214.877	232.236	689	355.582	216.394	2856	14.4609	0
Haloferax_volcanii_DS2_uid46845	NC_013966	163.882	135.214	211	344.397	166.135	400	14.4691	0
Rhodoferax_ferrireducens_T118_uid58353	NC_007908	241.585	188.094	708	357.055	217.373	3461	14.4764	0
Meiothermus_ruber_DSM_1279_uid46661	NC_013946	215.505	202.217	728	338.308	189.363	2286	14.4869	0
Streptococcus_uberis_0140J_uid57959	NC_012004	170.852	153.146	256	327.076	192.317	1506	14.4942	0
Acetobacter_pasteurianus_IFO_3283_01_uid59279	NC_013209	223.697	184.319	544	356.817	211.213	2084	14.5369	0
Sinorhizobium_medicae_WSM419_uid58549	NC_009620	196.365	153.491	266	349.723	163.28	1175	14.5391	0
Anaerolinea_thermophila_UNI_1_uid62245	NC_014960	241.407	188.249	661	369.277	242.174	2505	14.5698	0
Marinobacter_aquaeolei_VT8_uid59419	NC_008740	243.839	188.687	763	359.079	221.357	3095	14.5776	0
Methylococcus_capsulatus_Bath_uid57607	NC_002977	222.445	204.135	631	362.195	244.694	2325	14.5864	0
Desulfotalea_psychrophila_LSv54_uid58153	NC_006138	209.75	262.913	813	360.997	227.251	2303	14.5911	0
Acetohalobium_arabaticum_DSM_5501_uid51423	NC_014378	194.862	156.153	363	330.416	191.548	1919	14.5924	0
Pantoea_vagans_C9_1_uid49871	NC_014258	118.197	105.533	142	333.415	233.725	393	14.5954	0
Francisella_TX077308_uid68321	NC_015696	203.867	159.37	407	341.002	201.065	1569	14.6044	0
Burkholderia_ambifaria_MC40_6_uid58701	NC_010551	202.357	203.734	510	347.935	213.811	2564	14.6151	0
Natrialba_magadii_ATCC_43099_uid46245	NC_013923	142.911	93.4764	101	363.502	183.641	239	14.6212	0
Xanthomonas_oryzae_MAFF_311018_uid58547	NC_007705	231.214	215.748	1073	343.796	228.714	3299	14.6275	0
Methanoplanus_petrolearius_DSM_11571_uid52695	NC_014507	217.994	175.305	817	330.383	203.714	1968	14.6689	0
Shewanella_putrefaciens_CN_32_uid58267	NC_009438	226.97	238.299	847	361.99	234.447	3125	14.6767	0
Lactobacillus_rhamnosus_GG_uid59313	NC_013198	193.43	241.775	835	331.594	196.569	2078	14.6784	0
Thioalkalivibrio_K90mix_uid46181	NC_013889	207.741	172.218	471	343.03	214.944	2104	14.6803	0
Methylobacillus_flagellatus_KT_uid58049	NC_007947	204.263	206.921	540	352.68	224.124	2213	14.6963	0
Coxiella_burnetii_Dugway_5J108_111_uid58629	NC_009727	199.994	201.697	673	343.781	215.642	1320	14.7	0
Clostridium_SY8519_uid68705	NC_015737	212.342	209.577	626	353.233	206.849	1987	14.7131	0
Symbiobacterium_thermophilum_IAM_14863_uid58165	NC_006177	219.163	185.543	729	334.969	195.661	2608	14.7189	0
Desulfurivibrio_alkaliphilus_AHT2_uid49487	NC_014216	246.063	174.851	571	377.244	229.675	2049	14.7323	0
Mycobacterium_canettii_CIPT_140010059_uid70731	NC_015848	253.648	212.633	1060	379.176	288.867	2801	14.7481	0
Geobacter_M18_uid55771	NC_014973	237.149	269.485	1054	376.459	261.142	3380	14.7604	0
Thiobacillus_denitrificans_ATCC_25259_uid58189	NC_007404	195.632	192.798	487	341.668	224.49	2340	14.7621	0
Rickettsia_canadensis_McKiel_uid58159	NC_009879	131.418	191.748	359	329.168	236.565	730	14.7774	0
Agrobacterium_fabrum_C58_uid57865	NC_003063	184.782	171.951	261	359.174	202.542	1590	14.7872	0
Kangiella_koreensis_DSM_16069_uid59209	NC_013166	214.888	176.56	517	350.724	224.603	2115	14.8079	0
Burkholderia_multivorans_ATCC_17616_uid58909	NC_010801	185.812	119.948	191	367.064	207.045	576	14.8116	0
Campylobacter_jejuni_RM1221_uid57899	NC_003912	188.73	184.243	511	333.316	195.674	1327	14.8121	0
Rhodobacter_capsulatus_SB_1003_uid47509	NC_014034	229.978	216.007	890	353.088	207.355	2603	14.8268	0
Rhizobium_leguminosarum_bv__trifolii_WSM2304_uid58997	NC_011368	175.5	149.189	232	343.584	173.831	929	14.8299	0
Haemophilus_parainfluenzae_T3T1_uid72801	NC_015964	191.875	140.469	297	334.482	208.664	1678	14.8368	0
Staphylococcus_aureus_Mu3_uid58817	NC_009782	186.062	204.291	634	332.747	255.972	2056	14.8405	0
Lactobacillus_plantarum_ST_III_uid53537	NC_014554	190.324	232.511	735	331.065	191.166	2261	14.8589	0
Paenibacillus_polymyxa_E681_uid53477	NC_014483	217.51	219.284	1209	354.224	401.171	3596	14.8701	0
Clostridium_cellulovorans_743B_uid51503	NC_014393	243.383	236.15	1258	378.824	339.662	2996	14.8811	0
Hydrogenobaculum_Y04AAS1_uid58857	NC_011126	192.386	141.663	352	333.188	202.851	1277	14.9052	0
Rhizobium_NGR234_uid59081	NC_012587	204.46	212.354	670	339.585	209.52	2959	14.9093	0
Acinetobacter_ADP1_uid61597	NC_005966	207.186	220.031	682	346.05	202.628	2625	14.9196	0
Thermocrinis_albus_DSM_14484_uid46231	NC_013894	180.757	133.133	272	325.961	196.293	1321	14.9503	0
Methanospirillum_hungatei_JF_1_uid58181	NC_007796	227.746	169.53	676	349.984	243.873	2455	14.9627	0
Pseudomonas_fluorescens_SBW25_uid158693	NC_012660	227.33	277.877	1193	360.213	258.178	4728	14.9673	0
Ralstonia_eutropha_JMP134_uid58047	NC_007347	197.882	197.782	465	347.206	208.589	2974	15.0263	0
Odoribacter_splanchnicus_DSM_20712_uid63397	NC_015160	281.863	198.903	1161	401.456	261.334	2336	15.0301	0
Staphylococcus_aureus_COL_uid57797	NC_002951	174.769	205.961	646	334.957	306.901	1966	15.031	0
Burkholderia_thailandensis_E264_uid58081	NC_007650	202.249	236.195	510	400.62	345.446	1846	15.0371	0
Tolumonas_auensis_DSM_9187_uid59395	NC_012691	216.333	168.401	477	347.233	207.692	2653	15.0438	0
Streptococcus_pyogenes_M1_GAS_uid57845	NC_002737	179.968	147.729	309	331.691	207.63	1387	15.0443	0
Streptococcus_suis_98HAH33_uid58665	NC_009443	173.934	177.878	531	313.314	207.93	1654	15.0538	0
Corynebacterium_resistens_DSM_45100_uid50555	NC_015673	243.009	188.592	579	388.881	226.978	1592	15.0625	0
Thermoproteus_uzoniensis_768_20_uid65089	NC_015315	180.407	175.411	643	305.001	176.933	1543	15.0936	0
Pyrobaculum_islandicum_DSM_4184_uid58635	NC_008701	182.698	166.847	619	306.04	171.907	1359	15.1005	0
Sulfurihydrogenibium_azorense_Az_Fu1_uid58121	NC_012438	186.907	146.436	366	329.574	203.715	1357	15.1081	0
Pseudomonas_aeruginosa_PAO1_uid57945	NC_002516	220.163	232.977	836	353.633	247.866	4736	15.1224	0
Teredinibacter_turnerae_T7901_uid59267	NC_012997	232.077	306.196	1310	403.732	409.953	2944	15.1335	0
Mycobacterium_tuberculosis_H37Rv_uid57777	NC_000962	234.338	246.679	1017	372.881	262.483	2889	15.145	0
Salmonella_enterica_arizonae_serovar_62_z4_z23__uid58191	NC_010067	194.498	307.845	1254	336.961	203.372	3213	15.1482	0
Streptococcus_pneumoniae_Taiwan19F_14_uid59119	NC_012469	165.16	198.27	499	323.082	213.846	1545	15.1695	0
Thermoanaerobacter_mathranii_A3_uid49481	NC_014209	193.574	161.048	420	334.529	206.673	1739	15.1718	0
Ilyobacter_polytropus_DSM_2926_uid59769	NC_014633	168	122.304	194	341.911	192.994	688	15.1806	0
Thermobaculum_terrenum_ATCC_BAA_798_uid42011	NC_013525	205.379	159.934	338	359.917	205.91	1521	15.1863	0
Mycobacterium_tuberculosis_F11_uid58417	NC_009565	250.984	204.436	1092	373.937	278.597	2849	15.1902	0
Lactococcus_lactis_Il1403_uid57671	NC_002662	181.057	183.828	525	323.175	201.333	1752	15.1927	0
Ralstonia_solanacearum_PSI07_uid50539	NC_014311	191.02	231.578	646	346.728	239.646	2636	15.2098	0
Xylella_fastidiosa_Temecula1_uid57869	NC_004556	181.411	200.882	426	358.702	253.676	1608	15.2732	0
Thioalkalivibrio_sulfidophilus_HL_EbGr7_uid59179	NC_011901	203.183	206.837	742	336.419	215.945	2541	15.2823	0
Deinococcus_geothermalis_DSM_11300_uid58275	NC_008025	204.397	150.979	398	340.907	206.88	1932	15.3173	0
Streptococcus_suis_ST3_uid66327	NC_015433	177.068	170.077	429	326.812	206.827	1523	15.3219	0
Pseudomonas_putida_W619_uid58651	NC_010501	223.732	255.331	1077	357.083	248.593	4105	15.3382	0
Clostridium_difficile_630_uid57679	NC_009089	226.702	211.893	1071	344.188	211.6	2676	15.3404	0
Desulfotomaculum_reducens_MI_1_uid58277	NC_009253	218.297	180.308	809	333.405	198.882	2467	15.3518	0
Metallosphaera_sedula_DSM_5348_uid58717	NC_009440	193.85	148.072	540	312.126	179.074	1716	15.3606	0
Chromobacterium_violaceum_ATCC_12472_uid58001	NC_005085	206.646	246.23	909	346.021	233.658	3496	15.3618	0
Rhizobium_leguminosarum_bv__trifolii_WSM1325_uid58991	NC_012858	155.091	115.864	186	354.484	205.195	438	15.3695	0
Dinoroseobacter_shibae_DFL_12_uid58707	NC_009952	224.227	191.189	792	343.633	198.353	2792	15.3839	0
Helicobacter_pylori_Shi470_uid59165	NC_010698	186.333	171.718	489	357.435	261.199	1077	15.3872	0
Novosphingobium_aromaticivorans_DSM_12444_uid57747	NC_007794	225.807	213.15	802	358.193	209.323	2522	15.3873	0
Nitrosococcus_watsonii_C_113_uid50331	NC_014315	216.731	185.621	610	355.104	233.885	2250	15.3942	0
Geobacter_M21_uid59037	NC_012918	235.725	243.456	1060	369.712	244.07	3020	15.4057	0
Staphylococcus_aureus_JH9_uid58455	NC_009487	182.113	191.152	670	337.106	307.56	2027	15.4068	0
Pyrobaculum_neutrophilum_V24Sta_uid58421	NC_010525	181.805	146.175	558	302.992	182.192	1408	15.4073	0
Thermoanaerobacterium_thermosaccharolyticum_DSM_571_uid51639	NC_014410	203.574	176.456	610	335.016	207.977	1991	15.4085	0
Corynebacterium_jeikeium_K411_uid58399	NC_007164	224.459	168.624	423	378.864	235.918	1681	15.4151	0
Parvularcula_bermudensis_HTCC2503_uid51641	NC_014414	219.468	197.145	678	359.587	225.136	2007	15.4192	0
Sulfolobus_islandicus_M_16_27_uid58851	NC_012632	203.605	174.441	774	319.778	180.89	1883	15.4293	0
Microbacterium_testaceum_StLB037_uid62789	NC_015125	244.307	210.413	1014	362.868	201.477	2662	15.447	0
Ochrobactrum_anthropi_ATCC_49188_uid58921	NC_009667	193.104	169.159	490	327.581	197.229	2241	15.4505	0
Polynucleobacter_necessarius_asymbioticus_QLW_P1DMWA_1_uid58611	NC_009379	191.24	109.06	300	342.581	316.28	1777	15.451	0
Erwinia_amylovora_ATCC_49946_uid46943	NC_013971	190.911	248.972	773	348.655	252.376	2664	15.4607	0
Vibrio_harveyi_ATCC_BAA_1116_uid58957	NC_009784	172.184	289.882	1010	337.605	205.929	1363	15.4719	0
Proteus_mirabilis_HI4320_uid61599	NC_010554	210.315	202.644	758	343.868	240.405	2849	15.4771	0
Dehalococcoides_VS_uid42393	NC_013552	169.906	147.506	307	329.172	198.855	1132	15.4836	0
Thermoanaerobacter_pseudethanolicus_ATCC_33223_uid58339	NC_010321	201.297	143.996	451	330.381	204.956	1788	15.4874	0
Bifidobacterium_longum_infantis_ATCC_15697_uid58677	NC_011593	231.287	209.045	760	377.696	229.007	1656	15.5046	0
Photorhabdus_asymbiotica_ATCC_43949_uid59243	NC_012962	217.749	262.882	1368	364.683	343.522	3022	15.5257	0
Corynebacterium_kroppenstedtii_DSM_44385_uid59411	NC_012704	236.261	182.618	524	389.292	223.295	1494	15.5365	0
Rhodobacter_sphaeroides_ATCC_17025_uid58451	NC_009428	212.304	184.695	703	336.812	193.646	2408	15.5518	0
Aeromonas_veronii_B565_uid66323	NC_015424	211.807	219.178	751	349.122	212.121	3277	15.5781	0
Thermus_thermophilus_HB27_uid58033	NC_005835	183.599	126.394	279	323.226	198.173	1703	15.5796	0
Streptococcus_mutans_NN2025_uid46353	NC_013928	180.401	145.143	349	330.959	225.299	1544	15.5922	0
Lactococcus_lactis_KF147_uid42831	NC_013656	186.744	181.912	571	333.066	236.9	1873	15.6052	0
Streptococcus_dysgalactiae_equisimilis_GGS_124_uid59103	NC_012891	185.548	151.847	451	319.837	193.854	1643	15.6111	0
Burkholderia_pseudomallei_K96243_uid57733	NC_006350	202.794	206.643	562	357.584	251.426	2836	15.6146	0
Pectobacterium_wasabiae_WPP163_uid41297	NC_013421	204.652	267.926	959	351.347	215.189	3478	15.6229	0
Listeria_monocytogenes_uid43671	NC_013766	186.467	197.779	608	327.691	204.07	2402	15.6267	0
Ethanoligenens_harbinense_YUAN_3_uid46255	NC_014828	208.16	192.524	706	351.017	248.387	1995	15.6405	0
Delftia_Cs1_4_uid67319	NC_015563	245.587	236.467	1229	363.66	229.519	4632	15.6569	0
Helicobacter_bizzozeronii_CIII_1_uid68141	NC_015674	183.129	168.987	581	327.027	215.266	1313	15.6593	0
Dickeya_dadantii_Ech703_uid59363	NC_012880	193.861	223.039	577	357.599	276.941	3393	15.6962	0
Listeria_monocytogenes_08_5923_uid43727	NC_013768	184.289	196.157	577	328.167	203.41	2389	15.6979	0
Burkholderia_CCGE1003_uid46253	NC_014540	217.537	208.112	566	371.495	194.502	1959	15.727	0
Sinorhizobium_meliloti_AK83_uid52607	NC_015591	166.289	133.16	280	322.164	172.609	856	15.735	0
Burkholderia_vietnamiensis_G4_uid58075	NC_009256	223.973	183.434	752	348.879	213.87	2522	15.7515	0
Enterobacter_638_uid58727	NC_009436	195.234	204.179	572	340.596	208.433	3543	15.7532	0
Neorickettsia_sennetsu_Miyayama_uid57965	NC_007798	137.264	163.015	330	340.435	227.206	602	15.756	0
Lactobacillus_kefiranofaciens_ZW3_uid67985	NC_015602	188.543	158.454	490	330.014	203.796	1418	15.7649	0
Archaeoglobus_fulgidus_DSM_4304_uid57717	NC_000917	175.106	150.657	480	301.822	182.676	1940	15.7794	0
Salmonella_enterica_serovar_Enteritidis_P125109_uid59247	NC_011294	192.378	212.654	625	338.497	218.029	3581	15.7905	0
Arthrobacter_aurescens_TC1_uid58109	NC_008711	243.213	208.093	967	362.194	192.001	3075	15.7916	0
Lactobacillus_plantarum_JDM1_uid59361	NC_012984	182.491	201.906	564	331.353	197.312	2383	15.8133	0
Salmonella_enterica_serovar_Paratyphi_A_ATCC_9150_uid58201	NC_006511	194.877	221.057	774	333.46	210.807	3322	15.8432	0
Deinococcus_proteolyticus_MRP_uid63399	NC_015161	198.328	154.423	421	347.183	221.634	1554	15.8453	0
Sulfurihydrogenibium_YO3AOP1_uid58855	NC_010730	188.703	135.666	340	333.823	202.5	1381	15.8502	0
Halothiobacillus_neapolitanus_c2_uid41317	NC_013422	194.171	172.047	428	351.43	236.736	1929	15.8684	0
Gluconobacter_oxydans_621H_uid58239	NC_006677	218.964	155.151	442	358.05	209.934	1990	15.8909	0
Thermodesulfovibrio_yellowstonii_DSM_11347_uid59257	NC_011296	187.56	148.554	359	335.107	202.394	1669	15.9091	0
Nitrosomonas_eutropha_C91_uid58363	NC_008344	202.757	152.963	507	337.994	224.617	1937	15.9162	0
Orientia_tsutsugamushi_Ikeda_uid58869	NC_010793	182.333	162.922	952	321.971	223.145	1015	15.9195	0
Candidatus_Koribacter_versatilis_Ellin345_uid58479	NC_008009	265.509	213.995	1260	382.35	248.057	3517	15.9237	0
Clostridium_perfringens_13_uid57681	NC_003366	198.739	181.142	524	344.896	214.028	2136	15.941	0
Streptococcus_pyogenes_Manfredo_uid57847	NC_009332	172.214	162.568	397	329.191	201.449	1348	15.9654	0
Azorhizobium_caulinodans_ORS_571_uid58905	NC_009937	218.353	205.84	660	360.06	240.229	4057	16.0019	0
Pantoea_ananatis_LMG_20103_uid46807	NC_013956	189.62	245.212	685	349.332	203.603	3556	16.0162	0
Sulfolobus_islandicus_M_14_25_uid58849	NC_012588	199.971	168.589	754	318.845	179.018	1854	16.0318	0
Haliangium_ochraceum_DSM_14365_uid41425	NC_013440	332.85	273.678	2653	462.605	387.608	4066	16.0716	0
Variovorax_paradoxus_EPS_uid62107	NC_014931	234.396	245.4	1231	361.157	250.462	4721	16.0716	0
Corynebacterium_glutamicum_ATCC_13032_uid57905	NC_003450	219.912	187.183	753	353.425	222.013	2206	16.0878	0
Burkholderia_383_uid58073	NC_007511	205.118	216.557	620	359.376	201.54	2553	16.122	0
Clavibacter_michiganensis_NCPPB_382_uid61625	NC_009480	217.918	187.902	611	358.522	207.938	2372	16.1268	0
Marinomonas_mediterranea_MMB_1_uid64753	NC_015276	223.061	205.491	853	353.711	229.44	3268	16.1293	0
Burkholderia_multivorans_ATCC_17616_uid58697	NC_010087	173.2	118.528	205	363.756	209.314	618	16.138	0
Vibrio_anguillarum_775_uid68057	NC_015633	190.653	193.634	550	344.64	227.41	2262	16.1392	0
Methanoregula_boonei_6A8_uid58815	NC_009712	193.972	151.19	544	326.012	217.162	1908	16.163	0
Shewanella_halifaxensis_HAW_EB4_uid59007	NC_010334	238.593	201.261	909	365.001	236.237	3369	16.1682	0
Leuconostoc_kimchii_IMSNU_11154_uid48589	NC_014136	176.028	180.033	497	330.047	196.824	1529	16.1855	0
Anaeromyxobacter_K_uid58953	NC_011145	264.001	208.838	1415	378.009	238.986	3042	16.1885	0
Streptococcus_pneumoniae_D39_uid58581	NC_008533	153.389	168.893	339	328.167	224.137	1575	16.2248	0
Vulcanisaeta_distributa_DSM_14429_uid52827	NC_014537	201.964	173.168	802	323.345	176.504	1691	16.2473	0
Thiomonas_intermedia_K12_uid48825	NC_014153	199.446	176.008	478	348.162	222.867	2628	16.2545	0
Sulfuricurvum_kujiense_DSM_16994_uid60789	NC_014762	196.985	182.865	551	347.516	221.834	1987	16.2838	0
Pyrobaculum_aerophilum_IM2_uid57727	NC_003364	176.713	178.617	961	296.194	183.997	1641	16.2851	0
Eggerthella_lenta_DSM_2243_uid59079	NC_013204	239.71	195.38	779	376.409	221.612	2291	16.2875	0
Pyrococcus_horikoshii_OT3_uid57753	NC_000961	179.259	126.453	455	311.781	215.151	1495	16.2992	0
Spirosoma_linguale_DSM_74_uid43413	NC_013730	283.591	284.848	2275	399.672	252.65	4249	16.3045	0
Frankia_EuI1c_uid42615	NC_014666	270.474	280.733	2090	391.219	292.471	4993	16.305	0
Planctomyces_limnophilus_DSM_3776_uid48643	NC_014148	278.336	257.411	1714	420.568	304.903	2484	16.3061	0
Thermococcus_sibiricus_MM_739_uid59399	NC_012883	167.598	145.791	450	302.394	182.557	1585	16.3152	0
Polaromonas_naphthalenivorans_CJ2_uid58273	NC_008781	222.841	195.008	825	349.273	213.27	3259	16.3154	0
Desulfurispirillum_indicum_S5_uid45897	NC_014836	219.344	167.899	521	363.644	221.909	2050	16.3254	0
Yersinia_pestis_Antiqua_uid58607	NC_008150	189.484	215.866	680	339.724	236.049	3484	16.3421	0
Melissococcus_plutonius_ATCC_35311_uid66803	NC_015516	163.446	145.747	383	312.951	195.757	1359	16.3453	0
Thermoanaerobacter_X514_uid58589	NC_010320	193.593	144.898	460	328.466	205.374	1885	16.3535	0
Sulfolobus_acidocaldarius_DSM_639_uid58379	NC_007181	190.41	149.936	566	316.328	179.743	1658	16.3647	0
Helicobacter_pylori_B8_uid49873	NC_014256	182.642	170.555	533	352.506	248.437	1169	16.3928	0
Acinetobacter_baumannii_AB0057_uid59083	NC_011586	191.093	244.99	912	339.09	212.328	2878	16.3959	0
Aggregatibacter_aphrophilus_NJ8700_uid59407	NC_012913	161.84	194.021	455	332.011	209.381	1764	16.4062	0
Rickettsia_akari_Hartford_uid58161	NC_009881	126.861	169.448	460	315.802	236.525	797	16.4072	0
Candidatus_Liberibacter_solanacearum_CLso_ZC1_uid61245	NC_014774	149.08	151.764	324	331.834	214.209	868	16.4151	0
Natranaerobius_thermophilus_JW_NM_WN_LF_uid59001	NC_010718	220.203	170.495	700	345.959	192.636	2182	16.4372	0
Streptococcus_oralis_Uo5_uid65449	NC_015291	175.659	154.188	399	341.244	250.521	1506	16.4554	0
Listeria_monocytogenes_HCC23_uid59203	NC_011660	179.205	187.439	596	324.044	209.635	2378	16.4601	0
Burkholderia_phytofirmans_PsJN_uid58729	NC_010681	208.147	218.059	760	351.018	200.696	3162	16.4639	0
Ralstonia_pickettii_12J_uid58737	NC_010678	187.598	136.972	256	371.894	215.834	897	16.4695	0
Treponema_succinifaciens_DSM_2489_uid65781	NC_015385	232.665	168.819	803	367.35	226.869	1649	16.4908	0
Burkholderia_xenovorans_LB400_uid57823	NC_007951	212.419	250.148	1088	349.451	196.057	3342	16.4949	0
Escherichia_coli_O55_H7_CB9615_uid46655	NC_013941	195.289	287.043	1167	345.235	214.71	3843	16.4986	0
Methanohalobium_evestigatum_Z_7303_uid49857	NC_014253	180.023	144.023	433	319.672	201.2	1715	16.5142	0
Sphingopyxis_alaskensis_RB2256_uid58351	NC_008048	217.679	175.151	711	346.93	210.518	2454	16.5209	0
Clostridium_novyi_NT_uid58643	NC_008593	194.798	166.301	456	347.317	213.072	1859	16.5361	0
Erythrobacter_litoralis_HTCC2594_uid58299	NC_007722	209.555	201.921	831	347.102	208.605	2180	16.5557	0
Chloroflexus_Y_400_fl_uid59085	NC_012032	240.799	260.503	1243	387.202	261.783	2916	16.5666	0
Helicobacter_acinonychis_Sheeba_uid58685	NC_008229	170.537	157.226	482	337.011	236.854	1131	16.574	0
Streptococcus_pneumoniae_JJA_uid59121	NC_012466	152.399	199.949	536	322.251	218.832	1587	16.5946	0
Helicobacter_hepaticus_ATCC_51449_uid57737	NC_004917	188.454	169.691	546	342.541	210.898	1330	16.5982	0
Pseudomonas_syringae_phaseolicola_1448A_uid58099	NC_005773	215.58	219.599	843	356.479	247.689	4142	16.6031	0
Methanosarcina_mazei_Go1_uid57893	NC_003901	204.978	178.69	781	332.81	218.065	2587	16.6051	0
Lactococcus_lactis_cremoris_MG1363_uid58837	NC_009004	172.099	173.32	543	316.647	196.065	1891	16.619	0
Rhodobacter_sphaeroides_ATCC_17029_uid58449	NC_009049	207.005	170.439	597	341.516	199.768	2375	16.625	0
Caulobacter_segnis_ATCC_21756_uid41709	NC_014100	219.162	211.789	865	353.494	209.684	3274	16.6255	0
Halorhabdus_utahensis_DSM_12940_uid59189	NC_013158	203.211	203.46	850	344.046	222.051	2148	16.6374	0
Bacteroides_thetaiotaomicron_VPI_5482_uid62913	NC_004663	307.207	226.862	1603	432.104	276.296	3175	16.6677	0
Pseudomonas_entomophila_L48_uid58639	NC_008027	207.374	253.867	944	368.233	322.452	4190	16.6725	0
Methanobacterium_AL_21_uid63623	NC_015216	182.545	161.158	582	318.918	205.945	1911	16.6831	0
Mycobacterium_africanum_GM041182_uid68839	NC_015758	238.699	197.07	1079	368.08	257.342	2751	16.6938	0
Corynebacterium_urealyticum_DSM_7109_uid61639	NC_010545	221.952	154.888	418	382.812	238.18	1603	16.6999	0
Sphaerobacter_thermophilus_DSM_20745_uid41997	NC_013523	216.803	167.955	594	356.358	202.784	1845	16.7065	0
Aliivibrio_salmonicida_LFI1238_uid59251	NC_011312	200.147	147.612	518	328.977	199.673	2302	16.718	0
Lactobacillus_reuteri_DSM_20016_uid58471	NC_009513	180.379	135.744	359	325.801	193.424	1541	16.7245	0
Sulfurimonas_autotrophica_DSM_16294_uid53043	NC_014506	194.357	156.618	448	342.934	202.894	1710	16.7346	0
Acidovorax_avenae_ATCC_19860_uid42497	NC_015138	250.035	196.377	977	372.818	231.718	3760	16.7472	0
Ilyobacter_polytropus_DSM_2926_uid59769	NC_014632	181.706	131.353	299	331.521	188.314	1590	16.749	0
Pelobacter_propionicus_DSM_2379_uid58255	NC_008609	225.229	200.37	876	361.552	234.05	2700	16.765	0
Runella_slithyformis_DSM_19594_uid68317	NC_015703	264.046	268.034	1775	389.831	241.008	3683	16.7721	0
Brucella_abortus_S19_uid58873	NC_010740	143.423	120.361	156	344.527	210.33	877	16.7992	0
Thermoanaerobacter_brockii_finnii_Ako_1_uid55639	NC_014964	191.621	144.816	451	332.692	205.336	1758	16.8033	0
Magnetospirillum_magneticum_AMB_1_uid58527	NC_007626	217.264	264.714	1392	364.837	291.2	3169	16.8068	0
Rahnella_Y9602_uid62715	NC_015061	181.303	234.483	654	346.281	212.152	3738	16.8282	0
Lactobacillus_reuteri_SD2112_uid55357	NC_015697	174.716	171.785	500	325.673	192.733	1746	16.8464	0
Aminobacterium_colombiense_DSM_12261_uid47083	NC_014011	177.804	134.87	255	340.51	188.369	1621	16.8517	0
Agrobacterium_fabrum_C58_uid57865	NC_003062	172.406	172.478	461	325.424	201.863	2304	16.8758	0
Shewanella_W3_18_1_uid58341	NC_008750	224.742	209.328	922	361.025	234.465	3122	16.8865	0
Porphyromonas_gingivalis_ATCC_33277_uid58879	NC_010729	202.705	231.406	721	385.727	242.781	1368	16.8947	0
Hydrogenobacter_thermophilus_TK_6_uid45927	NC_013799	180.167	144.436	431	327.006	198.935	1462	16.9024	0
Sinorhizobium_medicae_WSM419_uid58549	NC_009636	193.274	195.934	660	337.278	202.37	2869	16.9193	0
Thermomicrobium_roseum_DSM_5159_uid59341	NC_011961	168.047	163.67	383	365.563	191.499	554	16.9283	0
Burkholderia_phymatum_STM815_uid58699	NC_010625	201.013	152.864	384	366.498	207.561	1242	16.9303	0
Treponema_denticola_ATCC_35405_uid57583	NC_002967	216.417	218.303	983	366.645	232.198	1784	16.9339	0
Bordetella_parapertussis_12822_uid57615	NC_002928	190.069	164.128	392	342.321	212.929	3793	16.9512	0
Gramella_forsetii_KT0803_uid58881	NC_008571	213.7	257.839	1149	368.236	246.998	2435	16.9713	0
Streptococcus_pneumoniae_G54_uid59167	NC_011072	158.293	168.965	492	317.919	222.162	1622	16.9723	0
Thermoanaerobacter_tengcongensis_MB4_uid57813	NC_003869	187.876	163.987	526	329.606	195.278	2062	16.9862	0
Kribbella_flavida_DSM_17836_uid43465	NC_013729	256.253	220.019	2063	354.65	221.803	4880	16.9887	0
Burkholderia_cenocepacia_J2315_uid57953	NC_011000	211.069	163.478	609	341.606	208.006	2855	16.989	0
Clostridium_kluyveri_NBRC_12016_uid59369	NC_011837	216.899	165.641	804	339.786	219.632	2664	17.0033	0
Ketogulonicigenium_vulgare_Y25_uid59581	NC_014625	183.284	168.159	542	322.934	181.939	2202	17.035	0
Methanocella_paludicola_SANAE_uid42887	NC_013665	205.004	157.29	893	318.578	187.97	2111	17.0366	0
Actinosynnema_mirum_DSM_43827_uid58951	NC_013093	256.864	288.094	2493	395.59	381.974	4423	17.0399	0
Lactobacillus_brevis_ATCC_367_uid57989	NC_008497	179.977	158.426	483	325.931	188.966	1702	17.0891	0
Staphylococcus_aureus_ED98_uid41455	NC_013450	173.964	192.534	670	334.739	255.761	1991	17.121	0
Streptococcus_gallolyticus_ATCC_BAA_2069_uid63617	NC_015215	174.797	161.302	467	326.904	205.842	1842	17.1442	0
Escherichia_coli_IAI39_uid59381	NC_011750	195.673	219.543	842	337.191	205.16	3883	17.151	0
Syntrophothermus_lipocalidus_DSM_12680_uid49527	NC_014220	184.729	166.255	538	331.051	194.11	1775	17.1723	0
Cyclobacterium_marinum_DSM_745_uid71485	NC_015914	269.801	244.446	1652	399.418	263.031	3348	17.193	0
Brevundimonas_subvibrioides_ATCC_15264_uid42117	NC_014375	215.755	202.138	933	351.993	212.78	2394	17.2046	0
Rickettsia_rickettsii__Sheila_Smith__uid58027	NC_009882	121.733	175.235	525	311.164	226.387	818	17.2107	0
Shewanella_violacea_DSS12_uid47085	NC_014012	183.321	318.665	1185	359.042	240.965	3161	17.2257	0
Pseudomonas_brassicacearum_NFM421_uid66303	NC_015379	220.249	251.617	1267	357.858	258.058	4828	17.233	0
Dehalococcoides_ethenogenes_195_uid57763	NC_002936	152.245	168.697	429	324.526	196.317	1151	17.2436	0
Acidianus_hospitalis_W1_uid66875	NC_015518	188.702	141.259	795	306.606	182.243	1534	17.244	0
Arthrobacter_chlorophenolicus_A6_uid58969	NC_011886	238.545	197.661	949	367.495	207.915	2936	17.2482	0
Staphylococcus_pseudintermedius_HKU10_03_uid62125	NC_014925	169.789	183.838	525	327.525	192.336	1925	17.2525	0
Arthrobacter_phenanthrenivorans_Sphe3_uid63629	NC_015145	213.386	199.836	740	353.702	194.35	3103	17.2536	0
Citrobacter_rodentium_ICC168_uid43089	NC_013716	193.472	248.836	971	343.985	217.108	3825	17.2546	0
Xanthomonas_oryzae_KACC_10331_uid58155	NC_006834	214.042	212.046	955	352.575	231.024	3110	17.2838	0
Dechloromonas_aromatica_RCB_uid58025	NC_007298	217.591	190.979	800	355.229	243.042	3371	17.3251	0
Burkholderia_CCGE1002_uid42523	NC_014119	166.047	143.978	276	371.102	232.577	833	17.3276	0
Pyrococcus_furiosus_DSM_3638_uid57873	NC_003413	175.163	126.403	459	304.096	184.227	1663	17.3509	0
Leptospira_biflexa_serovar_Patoc__Patoc_1__Paris__uid58993	NC_010602	241.125	176.533	1012	365.44	220.98	2378	17.3516	0
Planctomyces_brasiliensis_DSM_5305_uid60583	NC_015174	263.236	260.349	1503	404.293	260.755	3247	17.3579	0
Burkholderia_gladioli_BSR3_uid66301	NC_015381	199.745	168.318	584	356.856	325.993	3195	17.3741	0
Sulfolobus_islandicus_M_16_4_uid58841	NC_012726	189.406	175.13	868	315.249	178.637	1867	17.3801	0
Micromonospora_aurantiaca_ATCC_27029_uid42501	NC_014391	255.481	196.917	2216	381.375	374.178	4006	17.3836	0
Burkholderia_multivorans_ATCC_17616_uid58909	NC_010804	199.558	165.18	532	344.183	213.488	2552	17.3924	0
Thermincola_potens_JR_uid48823	NC_014152	192.752	163.986	626	335.458	237.747	2323	17.3967	0
Mycobacterium_leprae_TN_uid57697	NC_002677	188.977	156.252	385	381.685	267.487	1220	17.4426	0
Mycobacterium_marinum_M_uid59423	NC_010612	248.758	240.464	1371	405.871	395.649	4052	17.4778	0
Mycobacterium_leprae_Br4923_uid59293	NC_011896	188.94	156.196	385	382.158	267.771	1219	17.4796	0
Ralstonia_pickettii_12D_uid58859	NC_012857	183.828	134.537	273	373.699	216.13	907	17.4937	0
Acinetobacter_baumannii_ACICU_uid58765	NC_010611	201.396	207.017	892	343.52	223.221	2775	17.4942	0
Salmonella_enterica_serovar_Heidelberg_SL476_uid58973	NC_011083	185.895	267.765	1129	337.47	201.314	3537	17.5067	0
Sphingobium_SYK_6_uid73353	NC_015976	207.839	237.834	1024	356.761	222.302	2888	17.5081	0
Burkholderia_383_uid58073	NC_007510	196.939	158.189	462	343.372	212.576	2872	17.5147	0
Listeria_welshimeri_serovar_6b_SLCC5334_uid61605	NC_008555	174.657	160.609	481	324.192	209.669	2293	17.5257	0
Leuconostoc_gasicomitatum_LMG_18811_uid50385	NC_014319	169.811	163.027	435	333.12	194.564	1477	17.5359	0
Streptococcus_pseudopneumoniae_IS7493_uid71153	NC_015875	158.877	194.635	649	327.127	230.3	1581	17.5491	0
Vibrio_cholerae_O395_uid58425	NC_009457	185.142	180.216	471	352.733	224.022	2271	17.563	0
Thermoanaerobacter_X513_uid53065	NC_014538	187.068	146.143	472	331.987	205.02	1859	17.5921	0
Neisseria_lactamica_020_06_uid60851	NC_014752	170.294	147.193	422	347.323	277.687	1550	17.6073	0
Desulfotomaculum_acetoxidans_DSM_771_uid59109	NC_013216	206.706	241.749	1379	347.657	241.399	2689	17.6119	0
Bacteroides_helcogenes_P_36_108_uid62135	NC_014933	261.424	205.893	989	410.192	253.399	2255	17.6136	0
Corynebacterium_variabile_DSM_44702_uid62003	NC_015859	231.134	170.233	821	364.871	222.501	2218	17.6186	0
Rhodopseudomonas_palustris_BisB18_uid58443	NC_007925	207.281	258.527	1178	356.873	237.731	3708	17.6322	0
Zobellia_galactanivorans_uid70621	NC_015844	250.599	277.242	1620	403.743	294.578	3112	17.6447	0
Bacillus_thuringiensis_Al_Hakam_uid58795	NC_008600	200.725	216.136	1013	334.034	201.984	3723	17.6458	0
Leptospira_interrogans_serovar_Copenhageni_Fiocruz_L1_130_uid58065	NC_005823	232.888	198.798	1369	367.972	245.37	2030	17.6575	0
Alteromonas_SN2_uid67349	NC_015554	219.656	259.993	1234	369.358	230.226	3137	17.6826	0
Mycobacterium_tuberculosis_KZN_1435_uid59069	NC_012943	234.623	196.863	1204	371.365	280.193	2855	17.6996	0
Caulobacter_crescentus_CB15_uid57891	NC_002696	208.114	190.297	717	350.962	210.109	3020	17.7012	0
Hirschia_baltica_ATCC_49814_uid59365	NC_012982	222.89	169.019	702	359.838	214.955	2417	17.7078	0
Sinorhizobium_medicae_WSM419_uid58549	NC_009621	167.174	126.547	282	339.042	174.222	812	17.711	0
Vibrio_Ex25_uid41601	NC_013456	176.4	191.422	522	346.885	231.747	2393	17.7128	0
Clostridium_lentocellum_DSM_5427_uid49117	NC_015275	224.135	214.748	1173	356.294	221.02	3009	17.732	0
Leptospira_interrogans_serovar_Lai_56601_uid57881	NC_004342	231.513	184.807	1209	363.427	242.547	2181	17.7513	0
Escherichia_coli_B_REL606_uid58803	NC_012967	186.911	198.637	628	340.295	205.22	3572	17.7563	0
Pseudoalteromonas_haloplanktis_TAC125_uid58431	NC_007481	194.446	197.94	666	353.138	218.603	2273	17.7586	0
Sinorhizobium_meliloti_1021_uid57603	NC_003078	185.355	139.44	321	350.804	180.821	1248	17.7615	0
Acinetobacter_baumannii_SDF_uid61601	NC_010400	222.108	127.026	832	342.086	233.586	2081	17.7647	0
Campylobacter_curvus_525_92_uid58669	NC_009715	170.957	176.003	506	337.45	194.189	1428	17.7861	0
Rothia_dentocariosa_ATCC_17931_uid49331	NC_014643	212.59	180.944	770	379.199	254.06	1447	17.8493	0
Sulfolobus_solfataricus_P2_uid57721	NC_002754	198.308	135.653	727	309.395	172.898	2251	17.8819	0
Oligotropha_carboxidovorans_OM5_uid72795	NC_015684	197.62	196.893	740	346.081	206.745	2601	17.8957	0
Anaeromyxobacter_dehalogenans_2CP_1_uid58989	NC_011891	253.961	204.128	1468	378.297	243.544	3005	17.9234	0
Lactobacillus_buchneri_NRRL_B_30929_uid66205	NC_015428	183.345	147.52	446	333.925	201.612	1868	17.9269	0
Acinetobacter_oleivorans_DR1_uid50119	NC_014259	203.358	200.663	892	342.245	210.343	2982	17.9336	0
Escherichia_coli_BW2952_uid59391	NC_012759	183.455	196.599	596	340.582	203.554	3483	17.9358	0
Propionibacterium_acnes_KPA171202_uid58101	NC_006085	208.703	157.962	491	365.131	213.264	1806	17.9433	0
Jonesia_denitrificans_DSM_20603_uid59053	NC_013174	216.86	179.002	686	368.799	213.08	1825	17.9578	0
Acidaminococcus_intestini_RyC_MR95_uid74445	NC_016077	175.615	203.212	639	341.501	190.938	1762	17.9595	0
Paracoccus_denitrificans_PD1222_uid58187	NC_008686	190.728	153.387	526	333.15	202.028	2273	17.9883	0
Ralstonia_solanacearum_CFBP2957_uid50545	NC_014307	189.492	201.702	746	342.867	211.284	2483	18.0112	0
Burkholderia_vietnamiensis_G4_uid58075	NC_009254	177.17	134.453	318	370.351	215.219	796	18.0113	0
Nitrosomonas_Is79A3_uid68745	NC_015731	215.599	184.497	1032	354.068	245.644	2340	18.0623	0
Escherichia_coli_APEC_O1_uid58623	NC_008563	210.181	192.352	707	354.912	210.238	3723	18.0626	0
Lactobacillus_delbrueckii_bulgaricus_ATCC_11842_uid58647	NC_008054	150.076	144.921	303	333.546	202.611	1226	18.0956	0
Micromonospora_L5_uid45895	NC_014815	253.237	192.012	2103	381.662	364.121	4047	18.1091	0
Pseudomonas_aeruginosa_LESB58_uid59275	NC_011770	211.035	228.491	1067	353.304	248.629	4858	18.1188	0
Thermus_scotoductus_SA_01_uid62273	NC_014974	193.743	149.454	599	333.93	203.368	1847	18.1462	0
Cupriavidus_necator_N_1_uid68689	NC_015727	156.72	142.695	322	333.485	183.173	1062	18.152	0
Paenibacillus_Y412MC10_uid41127	NC_013406	235.18	222.419	1494	353.559	209.037	4744	18.1963	0
Methanocella_arvoryzae_MRE50_uid61623	NC_009464	210.783	143.351	932	323.706	188.393	2157	18.1983	0
Haloquadratum_walsbyi_DSM_16790_uid58673	NC_008212	181.521	148.13	731	343.842	304.634	1876	18.2067	0
Burkholderia_phytofirmans_PsJN_uid58729	NC_010676	201.327	204	686	360.762	197.738	2466	18.2262	0
Yersinia_enterocolitica_palearctica_105_5R_r__uid63663	NC_015224	187.666	196.604	667	341.515	208.469	3269	18.2271	0
Burkholderia_multivorans_ATCC_17616_uid58697	NC_010086	182.095	173.565	421	369.825	244.221	1730	18.2313	0
Pelotomaculum_thermopropionicum_SI_uid58877	NC_009454	199.403	170.142	789	333.79	193.582	2130	18.2399	0
Shewanella_baltica_OS155_uid58259	NC_009052	224.208	195.579	955	359.996	224.081	3352	18.3041	0
Vibrio_vulnificus_MO6_24_O_uid62243	NC_014965	178.467	206.092	674	344.549	211	2306	18.3045	0
Shigella_flexneri_2a_301_uid62907	NC_004337	185.927	153.378	613	314.524	193.569	3440	18.321	0
Desulfohalobium_retbaense_DSM_5692_uid59183	NC_013223	195.331	170.549	496	360.155	210.089	1983	18.325	0
Burkholderia_cenocepacia_MC0_3_uid58769	NC_010508	202.154	151.794	527	346.46	219.401	2633	18.3263	0
Rickettsia_conorii_Malish_7_uid57633	NC_003103	127.7	122.307	460	307.928	242.215	914	18.327	0
Burkholderia_multivorans_ATCC_17616_uid58909	NC_010805	177.833	172.074	412	366.147	239.306	1717	18.3583	0
Syntrophobacter_fumaroxidans_MPOB_uid58177	NC_008554	233.523	201.434	1046	370.955	227.008	3018	18.387	0
Kitasatospora_setae_KM_6054_uid77027	NC_016109	265.765	238.394	2884	379.906	296.773	4682	18.3914	0
Burkholderia_multivorans_ATCC_17616_uid58697	NC_010084	198.267	162.932	565	346.314	214.132	2581	18.3982	0
Corynebacterium_efficiens_YS_314_uid62905	NC_004369	214.333	181.06	760	364.035	224.1	2178	18.4001	0
Dickeya_dadantii_3937_uid52537	NC_014500	185.59	249.586	984	346.248	214.142	3565	18.4082	0
Mahella_australiensis_50_1_BON_uid66917	NC_015520	204.242	174.5	619	358.739	218.485	2251	18.4135	0
Leuconostoc_C2_uid68743	NC_015734	162.201	137.107	339	326.073	188.635	1516	18.4459	0
Streptococcus_pneumoniae_AP200_uid52453	NC_014494	154.409	160.329	557	316.816	227.684	1659	18.4604	0
Xanthomonas_axonopodis_citrumelo_F1_uid73179	NC_016010	210.335	270.846	1079	382.862	244.619	3102	18.4675	0
Lactococcus_garvieae_ATCC_49156_uid73413	NC_015930	164.161	134.481	385	321.451	199.747	1562	18.4705	0
Chlorobium_phaeobacteroides_BS1_uid58131	NC_010831	196.381	166.621	688	348.008	219.387	1781	18.4724	0
Rickettsia_rickettsii_Iowa_uid58961	NC_010263	117.438	164.804	562	312.548	227.15	820	18.4981	0
Desulfitobacterium_hafniense_Y51_uid58605	NC_007907	226.918	184.783	1128	345.722	206.877	3932	18.5191	0
Streptococcus_agalactiae_2603V_R_uid57943	NC_004116	156.427	165.344	447	328.235	204.495	1680	18.5209	0
Brucella_ovis_ATCC_25840_uid58113	NC_009505	143.526	157.283	352	326.608	207.891	1576	18.5224	0
Desulfovibrio_vulgaris_DP4_uid58679	NC_008751	210.131	189.246	659	372.046	224.019	2282	18.5319	0
Methanoculleus_marisnigri_JR1_uid58561	NC_009051	182.421	136.084	542	318.717	196.887	1948	18.536	0
Micrococcus_luteus_NCTC_2665_uid59033	NC_012803	219.322	148.88	556	368.057	202.728	1680	18.5442	0
Lactobacillus_salivarius_UCC118_uid58233	NC_007929	164.346	139.837	361	332.926	196.04	1356	18.5589	0
Corynebacterium_glutamicum_ATCC_13032_uid61611	NC_006958	202.301	185.396	806	351.721	222.976	2251	18.5715	0
Staphylococcus_aureus_RF122_uid57661	NC_007622	180.918	155.383	586	327.24	199.8	1923	18.5889	0
Ralstonia_solanacearum_GMI1000_uid57593	NC_003295	189.3	175.642	646	345.509	251.243	2790	18.62	0
Streptococcus_pneumoniae_P1031_uid59123	NC_012467	151.949	170.651	527	326.144	222.91	1546	18.6329	0
Dehalococcoides_CBDB1_uid58413	NC_007356	143.755	130.627	294	322.347	197.972	1164	18.649	0
Geobacter_bemidjiensis_Bem_uid58749	NC_011146	218.301	219.58	1022	370.754	243.984	3035	18.6541	0
Polaromonas_JS666_uid58207	NC_007948	208	190.558	906	340.348	196.758	3911	18.7209	0
Desulfovibrio_salexigens_DSM_2638_uid59223	NC_012881	222.065	187.543	846	363.485	213.522	2961	18.7361	0
Coxiella_burnetii_RSA_493_uid57631	NC_002971	163.577	171.368	548	337.232	202.634	1275	18.7482	0
Burkholderia_cenocepacia_HI2424_uid58369	NC_008542	203.487	150.259	559	346.148	213.327	2600	18.7497	0
Bacteroides_vulgatus_ATCC_8482_uid58253	NC_009614	281.188	209.844	1429	423.548	265.842	2637	18.7551	0
Vibrio_cholerae_O1_2010EL_1786_uid78933	NC_016446	128.088	145.881	297	350.489	225.904	743	18.7737	0
Salmonella_enterica_serovar_Typhi_Ty2_uid57973	NC_004631	191.772	206.068	946	333.538	203.297	3406	18.7738	0
Pseudomonas_fluorescens_Pf_5_uid57937	NC_004129	209.765	228.637	1040	364.104	295.591	5068	18.7849	0
Vibrio_parahaemolyticus_RIMD_2210633_uid57969	NC_004603	165.018	220.028	654	346.842	217.133	2425	18.8071	0
Prevotella_denticola_F0289_uid65091	NC_015311	227.013	215.258	903	412.201	260.119	1483	18.8089	0
Sphingobium_japonicum_UT26S_uid47077	NC_014006	187.83	227.131	1008	343.598	208.633	2521	18.8281	0
Thermosediminibacter_oceani_DSM_16646_uid51421	NC_014377	163.787	149.329	390	328.246	184.868	1807	18.8535	0
Xanthomonas_axonopodis_citri_306_uid57889	NC_003919	223.493	209.34	934	377.28	256.564	3378	18.8719	0
Pseudoxanthomonas_suwonensis_11_1_uid62105	NC_014924	213.439	168.153	686	363.6	229.381	2384	18.8755	0
Enterococcus_faecalis_V583_uid57669	NC_004668	186.709	201.721	908	340.972	219.971	2204	18.8788	0
Streptococcus_mutans_UA159_uid57947	NC_004350	151.951	143.486	365	328.25	220.782	1595	18.9048	0
Saccharomonospora_viridis_DSM_43017_uid59055	NC_013159	227.036	168.439	1109	364.982	273.736	2719	18.923	0
Cellulomonas_flavigena_DSM_20109_uid48821	NC_014151	226.091	183.893	877	370.252	233.386	2801	18.9284	0
Rhodococcus_equi_103S_uid60171	NC_014659	214.896	163.333	908	366.057	352.008	3604	18.9304	0
Methanosarcina_barkeri_Fusaro_uid57715	NC_007355	205.006	162.356	831	342.297	240.371	2776	18.9419	0
Xanthomonas_campestris_ATCC_33913_uid57887	NC_003902	220.502	202.88	868	374.572	247.357	3311	18.9792	0
Burkholderia_cenocepacia_AU_1054_uid58371	NC_008060	200.119	152.969	547	350.386	218.633	2418	19.0004	0
Geobacter_lovleyi_SZ_uid58713	NC_010814	221.744	184.009	894	367.873	238.935	2712	19.0365	0
Corynebacterium_aurimucosum_ATCC_700975_uid59409	NC_012590	208.761	155.105	635	362.86	228.903	1896	19.0375	0
Beijerinckia_indica_ATCC_9039_uid59057	NC_010581	204.501	185.893	778	352.977	213.379	2791	19.0526	0
Escherichia_coli_K_12_substr__MG1655_uid57779	NC_000913	179.434	192.185	615	340.835	202.454	3525	19.063	0
Polymorphum_gilvum_SL003B_26A1_uid65447	NC_015259	209.137	186.99	899	344.943	200.685	3425	19.0818	0
Sinorhizobium_meliloti_AK83_uid52607	NC_015596	162.607	135.691	252	353.177	180.938	1239	19.106	0
Corynebacterium_diphtheriae_NCTC_13129_uid57691	NC_002935	192.752	169.163	600	365.894	239.419	1672	19.1231	0
Clostridium_perfringens_ATCC_13124_uid57901	NC_008261	188.285	178.319	660	349.991	227.021	2216	19.1325	0
Vibrio_splendidus_LGP32_uid59353	NC_011753	179.805	169.567	518	351.507	245.756	2429	19.1524	0
Salmonella_enterica_serovar_Agona_SL483_uid59431	NC_011149	174.558	263.387	1122	339.405	205.841	3458	19.1524	0
Yersinia_pseudotuberculosis_IP_31758_uid58487	NC_009708	167.856	259.542	866	356.249	248.008	3255	19.1599	0
Brucella_abortus_S19_uid58873	NC_010742	138.038	140.645	291	324.378	209.8	1676	19.1952	0
Polynucleobacter_necessarius_STIR1_uid58967	NC_010531	132.809	123.298	324	305.572	200.695	1184	19.203	0
Methanobacterium_SWAN_1_uid67359	NC_015574	162.66	148.985	571	311.944	198.365	1826	19.2051	0
Natronomonas_pharaonis_DSM_2160_uid58435	NC_007426	188.609	176.802	800	339.07	203.582	1859	19.2067	0
Streptococcus_pneumoniae_CGSP14_uid59181	NC_010582	146.497	160.684	479	328.17	247.608	1727	19.2138	0
Yersinia_pseudotuberculosis_YPIII_uid59151	NC_010465	178.434	249.421	983	351.38	237.885	3209	19.2255	0
Streptococcus_pneumoniae_Hungary19A_6_uid59117	NC_010380	141.6	170.145	495	329.968	249.429	1660	19.229	0
Synechococcus_PCC_7002_uid59137	NC_010475	205.206	171.468	826	355.173	224.179	1998	19.241	0
Intrasporangium_calvum_DSM_43043_uid61729	NC_014830	217.981	176.669	720	366.871	216.39	2843	19.2506	0
Archaeoglobus_veneficus_SNP6_uid65269	NC_015320	160.534	116.504	444	299.16	187.124	1646	19.2531	0
Truepera_radiovictrix_DSM_17093_uid49533	NC_014221	200.224	153.164	545	349.62	202.413	2400	19.2683	0
Mycobacterium_JDM601_uid67369	NC_015576	209.161	232.334	1158	363.398	234.57	3188	19.2988	0
Vibrio_cholerae_O1_2010EL_1786_uid78933	NC_016445	160.287	193.729	499	352.971	237.319	2306	19.3036	0
Burkholderia_CCGE1002_uid42523	NC_014117	193.168	173.423	596	351.877	207.766	2520	19.3043	0
Comamonas_testosteroni_CNB_2_uid62961	NC_013446	213.243	192.668	969	348.929	205.605	3833	19.3174	0
Brucella_melitensis_bv__1_16M_uid57735	NC_003318	140.965	104.243	173	332.252	184.491	966	19.3181	0
Carnobacterium_17_4_uid65789	NC_015391	172.625	121.284	328	326.483	196.91	2092	19.3259	0
Desulfurococcus_kamchatkensis_1221n_uid59133	NC_011766	155.395	125.751	420	318.956	188.838	1051	19.3323	0
Bordetella_bronchiseptica_RB50_uid57613	NC_002927	187.758	188.897	628	346.314	213.059	4366	19.3396	0
Xylella_fastidiosa_M23_uid58809	NC_010577	162.474	188.434	578	363.2	270.616	1583	19.3423	0
Coxiella_burnetii_CbuK_Q154_uid58895	NC_011528	165.762	169.709	626	336.919	202.285	1272	19.3577	0
Caulobacter_K31_uid58551	NC_010338	210.635	211.662	1192	349.473	230.886	3869	19.3724	0
Rhodococcus_erythropolis_PR4_uid59019	NC_012490	232.626	177.122	1611	363.4	339.073	4423	19.3942	0
Micavibrio_aeruginosavorus_ARL_13_uid73585	NC_016026	194.737	179.751	809	361.21	233.887	1623	19.3989	0
Staphylococcus_aureus_NCTC_8325_uid57795	NC_007795	153.733	183.738	795	334.202	293.905	1972	19.4301	0
Streptococcus_pyogenes_MGAS6180_uid58335	NC_007296	151.507	156.746	446	332.057	212.623	1448	19.4343	0
Cupriavidus_taiwanensis_LMG_19424_uid61615	NC_010530	178.196	170.332	450	368.808	238.255	1792	19.4391	0
Mycobacterium_bovis_AF2122_97_uid57695	NC_002945	221.12	178.694	936	369.142	266.44	2982	19.4494	0
Bacillus_cereus_ATCC_14579_uid57975	NC_004722	185.473	241.748	1616	318.703	196.156	3594	19.4604	0
Burkholderia_glumae_BGR1_uid59397	NC_012724	213.052	156.417	716	354.715	218.775	2571	19.4981	0
Nitrobacter_winogradskyi_Nb_255_uid58295	NC_007406	188.489	161.303	679	336.858	218.454	2443	19.5064	0
Verrucosispora_maris_AB_18_032_uid66297	NC_015434	242.323	225.26	2017	372.255	274.988	3939	19.5096	0
Burkholderia_phymatum_STM815_uid58699	NC_010623	177.461	181.743	518	364.9	227.548	1831	19.5371	0
Acidithiobacillus_ferrooxidans_ATCC_53993_uid58613	NC_011206	192.611	150.989	702	338.522	222.228	2124	19.5459	0
Arthrobacter_FB24_uid58141	NC_008541	218.758	185.477	798	364.98	207.702	3361	19.5492	0
Stenotrophomonas_maltophilia_JV3_uid72473	NC_015947	201.157	206.839	835	365.976	252.262	3228	19.5673	0
Burkholderia_cenocepacia_J2315_uid57953	NC_011001	192.936	172.251	545	360.905	207.227	2262	19.6022	0
Streptococcus_pyogenes_MGAS8232_uid57871	NC_003485	156.985	136.722	392	327.791	201.992	1447	19.6079	0
Variovorax_paradoxus_S110_uid59437	NC_012791	208.301	205.18	957	355.324	227.6	4284	19.6324	0
Streptococcus_pyogenes_MGAS315_uid57911	NC_004070	160.527	134.884	423	328.687	208.81	1442	19.6483	0
Sulfolobus_islandicus_L_S_2_15_uid58871	NC_012589	187.857	149.734	830	319.303	182.45	1907	19.7116	0
Brucella_melitensis_bv__1_16M_uid57735	NC_003317	149.409	128.469	328	320.667	208.668	1731	19.7133	0
Thermomicrobium_roseum_DSM_5159_uid59341	NC_011959	177.171	160.701	467	357.275	201.618	1450	19.7294	0
Bacillus_selenitireducens_MLS10_uid49513	NC_014219	179.699	177.344	589	347.222	223.008	2666	19.7357	0
Delftia_acidovorans_SPH_1_uid58703	NC_010002	230.752	215.899	1400	365.888	250.537	4640	19.7489	0
Deinococcus_maricopensis_DSM_21211_uid62225	NC_014958	201.222	167.908	726	349.345	210.243	2538	19.7499	0
Aggregatibacter_actinomycetemcomitans_D11S_1_uid41333	NC_013416	132.168	163.909	393	321.427	201.455	1737	19.761	0
Pseudogulbenkiania_NH8B_uid73423	NC_016002	194.449	183.661	771	343.622	206.797	3241	19.768	0
Enterobacter_cloacae_SCF1_uid59969	NC_014618	180.425	182.276	570	344.551	200.782	3829	19.7848	0
Sinorhizobium_meliloti_1021_uid57603	NC_003037	155.751	94.4669	229	320.149	178.289	1061	19.8014	0
Leifsonia_xyli_CTCB07_uid57759	NC_006087	172.506	150.939	498	337.495	190.261	1530	19.8039	0
Lactococcus_lactis_cremoris_SK11_uid57983	NC_008527	171.765	140.869	650	315.674	195.733	1731	19.8308	0
Nitrobacter_hamburgensis_X14_uid58293	NC_007964	206.06	201.366	1134	353.737	228.355	2670	19.861	0
Coxiella_burnetii_CbuG_Q212_uid58893	NC_011527	162.487	158.72	612	333.854	203.584	1252	19.8851	0
Haemophilus_influenzae_86_028NP_uid58093	NC_007146	158.233	104.454	236	330.838	212.293	1556	19.9047	0
Staphylococcus_aureus_USA300_TCH1516_uid58925	NC_010079	154.09	166.894	741	340.558	310.081	1919	19.9122	0
Mycobacterium_bovis_BCG_Pasteur_1173P2_uid58781	NC_008769	218.618	179.63	945	370.691	269.268	3004	19.9199	0
Methanosphaerula_palustris_E1_9c_uid59193	NC_011832	175.485	158.916	584	345.538	247.506	2071	19.9274	0
Porphyromonas_gingivalis_TDC60_uid67407	NC_015571	188.698	221.687	924	384.66	236.486	1293	19.9546	0
Streptococcus_pneumoniae_670_6B_uid52533	NC_014498	145.49	175.617	661	320.188	225.038	1691	19.9597	0
Kyrpidia_tusciae_DSM_2912_uid48361	NC_014098	183.497	158.787	620	332.64	195.807	2530	19.962	0
Clostridium_perfringens_SM101_uid58117	NC_008262	182.672	149.68	536	340.473	201.947	2010	20.0265	0
Ruegeria_TM1040_uid58193	NC_008044	193.977	142.888	567	339.787	203.829	2463	20.0518	0
Corynebacterium_glutamicum_R_uid58897	NC_009342	203.968	171.139	822	354.063	213.102	2227	20.0532	0
Catenulispora_acidiphila_DSM_44928_uid59077	NC_013131	273.567	243.24	3102	385.229	263.239	5811	20.0557	0
Gluconacetobacter_diazotrophicus_PAl_5_uid59075	NC_011365	211.594	171.772	748	360.691	206.309	2724	20.0913	0
Rhodomicrobium_vannielii_ATCC_17100_uid43247	NC_014664	211.044	176.634	929	354.755	215.002	2636	20.0999	0
Kocuria_rhizophila_DC2201_uid59099	NC_010617	197.772	145.316	435	368.592	212.692	1922	20.12	0
Xanthobacter_autotrophicus_Py2_uid58453	NC_009720	218.976	187.123	1060	357.477	229.761	3686	20.1266	0
Myxococcus_xanthus_DK_1622_uid58003	NC_008095	273.347	214.177	2395	431.524	457.172	4921	20.1495	0
Desulfarculus_baarsii_DSM_2075_uid51371	NC_014365	207.267	164.635	626	365.94	221.72	2651	20.1772	0
Mycobacterium_bovis_BCG_Tokyo_172_uid59281	NC_012207	217.929	176.224	944	370.021	267.755	3000	20.1815	0
Kytococcus_sedentarius_DSM_20547_uid59071	NC_013169	213.252	148.634	706	363.286	210.358	1848	20.1872	0
Brucella_ovis_ATCC_25840_uid58113	NC_009504	129.069	97.6797	160	344.429	207.543	801	20.2229	0
Vibrio_cholerae_M66_2_uid59355	NC_012578	155.612	185.065	469	357.368	240.213	2181	20.228	0
Yersinia_pestis_biovar_Microtus_91001_uid58037	NC_005810	166.506	206.16	660	350.682	244.081	3229	20.2346	0
Escherichia_coli_SMS_3_5_uid58919	NC_010498	175.401	235.879	954	344.951	211.191	3788	20.2511	0
Rhizobium_NGR234_uid59081	NC_012586	181.904	153.726	530	341.036	175.453	1798	20.2574	0
Desulfotomaculum_carboxydivorans_CO_1_SRB_uid67317	NC_015565	173.064	152.258	530	334.223	203.804	2127	20.2609	0
Streptococcus_pyogenes_MGAS5005_uid58337	NC_007297	147.193	138.501	419	323.447	207.793	1446	20.2655	0
Acidithiobacillus_ferrivorans_SS3_uid67387	NC_015942	193.423	171.431	894	348.899	239.022	2199	20.2663	0
Escherichia_coli_O127_H6_E2348_69_uid59343	NC_011601	185.749	202.432	877	340.098	202.302	3671	20.289	0
Cupriavidus_taiwanensis_LMG_19424_uid61615	NC_010528	191.961	141.189	490	346.43	212.642	2645	20.3217	0
Exiguobacterium_AT1b_uid59093	NC_012673	185.805	153.428	692	328.987	190.569	2328	20.327	0
Mycobacterium_avium_paratuberculosis_K_10_uid57699	NC_002944	239.652	149.734	1128	372.081	269.563	3222	20.3307	0
Streptococcus_pyogenes_MGAS10270_uid58571	NC_008022	152.309	153.011	521	328.115	209.006	1466	20.3362	0
Salmonella_enterica_serovar_Gallinarum_287_91_uid59249	NC_011274	183.378	153.046	572	333.776	215.197	3393	20.3542	0
Salinibacter_ruber_M8_uid47323	NC_014032	217.664	196.26	874	390.354	247.47	2212	20.3862	0
Propionibacterium_acnes_SK137_uid48071	NC_014039	189.341	166.355	639	359.751	212.695	1713	20.4091	0
Pseudomonas_putida_KT2440_uid57843	NC_002947	207.495	191.347	962	360.789	282.932	4388	20.4296	0
Salinispora_tropica_CNB_440_uid58565	NC_009380	227.808	166.784	1117	370.295	284.323	3419	20.45	0
Acidovorax_JS42_uid58427	NC_008782	219.846	162.623	909	354.908	212.108	3098	20.4508	0
Clostridium_acetobutylicum_ATCC_824_uid57677	NC_003030	194.213	167.038	800	342.825	223.869	2802	20.4592	0
Thermobifida_fusca_YX_uid57703	NC_007333	212.159	156.177	679	366.203	223.63	2408	20.4592	0
Desulfobacca_acetoxidans_DSM_11109_uid65785	NC_015388	184.918	173.499	633	360.026	237.943	2233	20.5076	0
Clostridium_saccharolyticum_WM1_uid51419	NC_014376	198.288	187.342	860	357.323	252.206	3294	20.5106	0
Streptococcus_pyogenes_SSI_1_uid57895	NC_004606	155.048	133.49	441	328.611	210.021	1418	20.5241	0
Tetragenococcus_halophilus_uid74441	NC_016052	172.362	127.378	522	316.875	193.561	2033	20.5377	0
Lactobacillus_casei_ATCC_334_uid57985	NC_008526	177.265	163.095	750	330.735	200.908	1994	20.5617	0
Syntrophobotulus_glycolicus_DSM_8271_uid63343	NC_015172	188.001	156.751	767	339.386	234.652	2484	20.5625	0
Lactobacillus_acidophilus_30SC_uid63605	NC_015214	163.614	154.902	541	338.465	204.27	1496	20.5716	0
Pseudomonas_stutzeri_A1501_uid58641	NC_009434	210.168	164.608	755	355.568	217.025	3372	20.5922	0
Rhodopseudomonas_palustris_CGA009_uid62901	NC_005296	194.212	206.393	845	357.027	217.742	3968	20.6177	0
Geobacillus_WCH70_uid59045	NC_012793	186.103	161.063	784	329.825	190.483	2344	20.6228	0
Brucella_microti_CCM_4915_uid59319	NC_013118	134.559	127.664	254	351.911	206.785	913	20.6301	0
Escherichia_coli_ATCC_8739_uid58783	NC_010468	181.292	163.883	535	344.81	213.828	3664	20.6539	0
Neisseria_meningitidis_MC58_uid57817	NC_003112	157.653	124.519	395	338.275	240.672	1558	20.6602	0
Haemophilus_ducreyi_35000HP_uid57625	NC_002940	129.53	128.528	419	328.233	261.701	1298	20.6949	0
Serratia_plymuthica_AS9_uid67313	NC_015567	176.39	196.349	741	342.932	229.415	4211	20.7326	0
Serratia_AS12_uid67315	NC_015566	176.394	196.347	741	342.953	229.406	4211	20.735	0
Haemophilus_parasuis_SH0165_uid59273	NC_011852	143.587	129.851	327	325.882	208.456	1694	20.7454	0
Desulfovibrio_vulgaris__Miyazaki_F__uid59089	NC_011769	218.524	167.984	685	384.255	237.234	2495	20.7566	0
Metallosphaera_cuprina_Ar_4_uid66329	NC_015435	157.506	143.504	631	313.529	182.661	1398	20.7566	0
Rhizobium_leguminosarum_bv__viciae_3841_uid57955	NC_008380	198.879	175.073	918	336.531	198.405	3776	20.796	0
Bacteroides_fragilis_NCTC_9343_uid57639	NC_003228	266.138	198.762	1432	415.645	257.41	2757	20.8087	0
Salmonella_enterica_serovar_Dublin_CT_02021853_uid58917	NC_011205	159.334	254.051	1052	336.542	196.382	3478	20.8206	0
Halobacterium_NRC_1_uid57769	NC_002607	164.493	133.514	485	323.646	185.478	1590	20.8277	0
Pseudomonas_syringae_tomato_DC3000_uid57967	NC_004578	206.84	205.573	1117	363.143	283.462	4364	20.8412	0
Sideroxydans_lithotrophicus_ES_1_uid46801	NC_013959	189.246	142.14	703	343.133	242.014	2277	20.8523	0
Clostridium_ljungdahlii_DSM_13528_uid50583	NC_014328	205.842	172.233	998	343.203	207.566	3186	20.8876	0
Sphingobium_chlorophenolicum_L_1_uid52597	NC_015593	185.728	147.462	537	350.514	223.776	2309	20.8974	0
Yersinia_pseudotuberculosis_PB1__uid59153	NC_010634	176.889	223.789	937	355.307	249.157	3213	20.9152	0
Desulfobulbus_propionicus_DSM_2032_uid62265	NC_014972	211.6	165.904	675	378.736	244.628	2608	20.9375	0
Lactobacillus_ruminis_ATCC_27782_uid73417	NC_015975	151.208	136.912	400	330.605	197.017	1462	20.9379	0
Oenococcus_oeni_PSU_1_uid59417	NC_008528	150.545	123.282	347	324.165	183.092	1344	20.9407	0
Synechococcus_elongatus_PCC_6301_uid58235	NC_006576	200.344	140.576	681	352.527	209.174	1841	20.9465	0
Myxococcus_fulvus_HW_1_uid68443	NC_015711	271.984	239.202	2875	420.516	365.886	4409	20.95	0
Staphylococcus_aureus_Newman_uid58839	NC_009641	173.873	123.309	550	340.26	269.97	2064	20.9699	0
Lactobacillus_sanfranciscensis_TMW_1_1304_uid72937	NC_015978	128.785	90.055	177	320.8	198.81	1040	20.9725	0
Methylovorus_glucosetrophus_SIP3_4_uid59367	NC_012969	192.165	151.805	617	358.924	238.39	2200	20.9794	0
Methylomicrobium_alcaliphilum_uid77119	NC_016112	189.629	212.512	983	360.669	247.885	2997	20.9829	0
Shigella_flexneri_2a_2457T_uid57991	NC_004741	167.846	134.238	513	309.552	192.025	3544	21.0007	0
Ralstonia_eutropha_H16_uid62925	NC_008313	190.954	138.519	479	344.223	203.613	3172	21.0278	0
Exiguobacterium_sibiricum_255_15_uid58053	NC_010556	183.296	142.106	653	325.41	185.569	2354	21.0561	0
Starkeya_novella_DSM_506_uid48815	NC_014217	195.806	180.475	847	344.923	201.829	3584	21.1262	0
Ralstonia_pickettii_12D_uid58859	NC_012856	200.935	152.834	754	344.704	201.636	2657	21.1332	0
Desulfovibrio_aespoeensis_Aspo_2_uid42613	NC_014844	197.428	161.49	680	358.088	225.741	2624	21.1373	0
Halobacterium_salinarum_R1_uid61571	NC_010364	165.819	131.777	504	323.903	185.655	1606	21.1405	0
Mycobacterium_MCS_uid58465	NC_008146	240.951	172.22	1481	360.287	214.243	3910	21.1733	0
Sulfolobus_tokodaii_7_uid57807	NC_003106	180.583	132.162	890	309.24	182.821	1936	21.1827	0
Edwardsiella_ictaluri_93_146_uid59403	NC_012779	181.717	209.692	1289	337.043	218.717	2446	21.2022	0
Azoarcus_BH72_uid61603	NC_008702	207.015	144.063	599	355.454	220.634	3390	21.2039	0
Agrobacterium_radiobacter_K84_uid58269	NC_011985	179.68	142.872	569	329.122	208.107	3175	21.2375	0
Brucella_melitensis_biovar_Abortus_2308_uid62937	NC_007624	127.883	104.697	205	344.119	203.594	829	21.2578	0
Bradyrhizobium_japonicum_USDA_110_uid57599	NC_004463	204.955	271.882	1870	349.075	202.857	6447	21.2697	0
Alicycliphilus_denitrificans_K601_uid66307	NC_015422	216.824	161.245	890	351.595	201.463	3717	21.274	0
Xanthomonas_campestris_8004_uid57595	NC_007086	212.961	195.785	957	376.308	249.811	3314	21.2867	0
Thermomonospora_curvata_DSM_43183_uid41885	NC_013510	232.397	192.988	1651	365.852	232.643	3239	21.2967	0
Mycobacterium_tuberculosis_H37Ra_uid58853	NC_009525	213.261	170.271	977	370.374	274.622	3057	21.3124	0
Pseudomonas_mendocina_ymp_uid58723	NC_009439	215.993	151.261	856	354.106	238.208	3738	21.3345	0
Acidovorax_citrulli_AAC00_1_uid58429	NC_008752	221.18	187.954	1059	370.666	239.322	3650	21.3442	0
Rubrobacter_xylanophilus_DSM_9941_uid58057	NC_008148	208.445	131.326	665	342.132	179.943	2475	21.4023	0
Candidatus_Riesia_pediculicola_USDA_uid46841	NC_014109	66.8667	76.7701	90	327.603	193.591	453	21.4167	0
Mycobacterium_vanbaalenii_PYR_1_uid58463	NC_008726	244.416	183.267	1726	365.06	228.021	4253	21.4329	0
Clostridium_botulinum_E3_Alaska_E43_uid59157	NC_010723	182.202	177.485	771	346.725	211.862	2486	21.435	0
Bacteroides_salanitronis_DSM_18170_uid63269	NC_015164	243.721	191.903	1380	407.267	261.49	2173	21.4464	0
Methylobacterium_extorquens_PA1_uid58821	NC_010172	194.105	197.686	1353	363.895	341.8	3476	21.4781	0
Streptococcus_pyogenes_MGAS10750_uid58575	NC_008024	146.369	138.561	471	327.377	213.513	1507	21.4796	0
Streptomyces_avermitilis_MA_4680_uid57739	NC_003155	252.307	195.537	2500	385.402	342.564	5080	21.4797	0
Arthrobacter_arilaitensis_Re117_uid53509	NC_014550	207.652	169.815	926	356.864	203.856	2450	21.5136	0
Escherichia_coli_O157_H7_EDL933_uid57831	NC_002655	180.116	224.834	1183	339.302	221.199	4103	21.5322	0
Sphingobacterium_21_uid64755	NC_015277	240.955	220.805	1471	396.931	267	3698	21.5428	0
Neisseria_meningitidis_alpha14_uid61649	NC_013016	154.096	125.408	396	340.034	226.353	1476	21.5526	0
Clostridium_beijerinckii_NCIMB_8052_uid58137	NC_009617	211.531	172.373	1122	345.389	216.777	3898	21.5627	0
Haemophilus_influenzae_PittGG_uid58593	NC_009567	134.96	97.4487	248	310.65	199.126	1413	21.5684	0
Burkholderia_xenovorans_LB400_uid57823	NC_007952	184.707	172.123	607	364.175	218.283	2353	21.5965	0
Methylocella_silvestris_BL2_uid59433	NC_011666	206.404	176.016	991	359.196	229.128	2827	21.6442	0
Burkholderia_rhizoxinica_HKI_454_uid60487	NC_014722	144.338	162.124	1032	364.613	379.954	1851	21.6558	0
Streptococcus_pneumoniae_TIGR4_uid57857	NC_003028	130.509	150.125	475	329.666	245.102	1630	21.6906	0
Thermosynechococcus_elongatus_BP_1_uid57907	NC_004113	181.029	152.26	592	354.141	214.107	1884	21.7254	0
Xenorhabdus_bovienii_SS_2004_uid46345	NC_013892	149.574	205.85	1356	344.47	377.767	2900	21.7279	0
Meiothermus_silvanus_DSM_9946_uid49485	NC_014212	193.023	142.889	665	342.101	198.446	2407	21.7305	0
Shigella_sonnei_Ss046_uid58217	NC_007384	173.573	133.233	483	323.115	198.09	3731	21.7508	0
Xanthomonas_campestris_vesicatoria_85_10_uid58321	NC_007508	205.618	219.298	1080	376.207	240.354	3407	21.7553	0
Sinorhizobium_meliloti_AK83_uid52607	NC_015590	167.826	171.294	691	332.723	209.142	2935	21.7714	0
Coxiella_burnetii_RSA_331_uid58637	NC_010117	153.945	152.744	653	332.594	199.942	1277	21.8199	0
Neisseria_meningitidis_Z2491_uid57819	NC_003116	153.269	118.03	357	333.585	213.108	1552	21.8209	0
Streptococcus_pyogenes_MGAS10394_uid58105	NC_006086	149.437	135.601	437	334.639	208.238	1449	21.8258	0
Salmonella_enterica_serovar_Newport_SL254_uid58831	NC_011080	174.636	218.336	1064	341.088	216.735	3541	21.8432	0
Rhodobacter_sphaeroides_KD131_uid59277	NC_011963	176.548	167.626	732	338.58	198.042	2368	21.8586	0
Stenotrophomonas_maltophilia_K279a_uid61647	NC_010943	198.714	195.462	986	363.862	249.625	3400	21.86	0
Mesorhizobium_ciceri_biovar_biserrulae_WSM1271_uid62101	NC_014923	176.47	217.138	1023	336.515	190.485	4847	21.8655	0
Jannaschia_CCS1_uid58147	NC_007802	204.776	145.596	862	335.914	194.932	3350	21.8762	0
Paenibacillus_polymyxa_SC2_uid59583	NC_014622	176.675	214.478	1742	357.433	390.283	3664	21.9234	0
Vibrio_harveyi_ATCC_BAA_1116_uid58957	NC_009783	183.497	169.842	868	339.178	214.189	2680	21.9397	0
Escherichia_coli_O157_H7_uid57781	NC_002695	177.074	225.272	1192	339.221	219.604	4012	21.9452	0
Streptomyces_griseus_NBRC_13350_uid58983	NC_010572	234.173	220.271	1812	390.428	356.18	5324	21.9653	0
Herminiimonas_arsenicoxydans_uid58291	NC_009138	167.969	169.427	681	339.051	219.922	2613	21.9658	0
Nakamurella_multipartita_DSM_44233_uid59221	NC_013235	227.696	191.937	1306	370.574	234.217	3934	22.0067	0
Rhizobium_leguminosarum_bv__trifolii_WSM2304_uid58997	NC_011369	188.607	171.411	915	333.819	196.955	3410	22.0205	0
Vibrio_vulnificus_YJ016_uid58007	NC_005139	174.782	193.387	858	348.12	209.563	2401	22.0354	0
Bacillus_thuringiensis_serovar_konkukian_97_27_uid58089	NC_005957	181.205	195.987	1293	320.488	197.724	3824	22.0418	0
Desulfotomaculum_ruminis_DSM_2154_uid67507	NC_015589	193.352	158.292	1037	328.717	193.297	2759	22.0449	0
Neisseria_gonorrhoeae_FA_1090_uid57611	NC_002946	153.135	125.189	453	332.934	214.09	1441	22.0643	0
Amycolicicoccus_subflavus_DQS3_9A1_uid67253	NC_015564	195.465	194.912	1322	364.489	310.346	3235	22.097	0
Klebsiella_pneumoniae_MGH_78578_uid57619	NC_009648	173.184	165.314	586	338.738	199.246	4189	22.1008	0
Sulfolobus_islandicus_Y_N_15_51_uid58825	NC_012623	178.27	145.975	922	315.946	173.748	1928	22.1113	0
Neisseria_meningitidis_FAM18_uid57825	NC_008767	154.564	113.845	342	337.776	219.715	1575	22.1288	0
Candidatus_Midichloria_mitochondrii_IricVA_uid68687	NC_015722	108.739	121.222	471	312.485	198.482	740	22.1731	0
Brucella_melitensis_ATCC_23457_uid59241	NC_012442	126.606	113.187	226	340.853	176.014	846	22.1797	0
Amycolatopsis_mediterranei_U32_uid50565	NC_014318	252.149	192.007	2895	364.175	284.398	6333	22.1819	0
Mycobacterium_gilvum_Spyr1_uid61403	NC_014814	235.418	176.239	1465	366.283	223.116	3665	22.1888	0
Mycobacterium_JLS_uid58489	NC_009077	239.475	166.008	1561	357.618	211.114	4178	22.1996	0
Streptococcus_pyogenes_MGAS9429_uid58569	NC_008021	137.356	142.386	447	331.313	210.215	1430	22.2108	0
Lactobacillus_delbrueckii_bulgaricus_ND02_uid60621	NC_014727	144.892	142.845	474	335.837	217.488	1538	22.2265	0
Mycobacterium_KMS_uid58491	NC_008705	236.209	171	1529	359.698	214.297	3931	22.2488	0
Alicyclobacillus_acidocaldarius_DSM_446_uid59199	NC_013205	182.15	146.97	635	341.221	196.279	2253	22.2493	0
Brucella_pinnipedialis_B2_94_uid71131	NC_015858	129.162	114.823	260	347.415	204.852	928	22.2836	0
Cupriavidus_necator_N_1_uid68689	NC_015723	167.918	143.534	417	353.306	200.223	2026	22.2869	0
Salinispora_arenicola_CNS_205_uid58659	NC_009953	216.437	171.087	1319	380.898	339.364	3598	22.3388	0
Klebsiella_variicola_At_22_uid42113	NC_013850	180.871	173.653	727	338.622	188.89	4330	22.3723	0
Archaeoglobus_profundus_DSM_5631_uid43493	NC_013741	146.72	104.53	489	305.477	191.979	1330	22.4391	0
Bacillus_anthracis_Sterne_uid58091	NC_005945	175.545	200.267	1298	318.536	188.392	3657	22.4401	0
Clostridium_botulinum_B_Eklund_17B_uid59159	NC_010674	189.687	177.827	1018	348.495	213.872	2407	22.4439	0
Sulfolobus_islandicus_Y_G_57_14_uid58923	NC_012622	173.488	145.552	946	314.595	182.842	1956	22.4555	0
Aeromonas_salmonicida_A449_uid58631	NC_009348	188.138	150.08	689	340.787	213.094	3396	22.4918	0
Microlunatus_phosphovorus_NM_1_uid68055	NC_015635	215.755	191.055	1356	357.764	226.688	3982	22.5032	0
Rhizobium_etli_CIAT_652_uid59115	NC_010994	180.948	183.939	982	334.778	201.664	3361	22.5457	0
Lactobacillus_delbrueckii_bulgaricus_ATCC_BAA_365_uid57987	NC_008529	145.161	127.424	479	330.461	202.914	1229	22.5709	0
Clostridium_botulinum_A_Hall_uid58931	NC_009698	179.088	151.021	714	334.421	199.236	2618	22.6323	0
Streptococcus_thermophilus_CNRZ1066_uid58221	NC_006449	131.186	95.2002	354	291.216	195.012	1560	22.6362	0
Mycobacterium_gilvum_PYR_GCK_uid59421	NC_009338	238.538	159.341	1445	364.444	224.956	3796	22.6494	0
Erwinia_amylovora_CFBP1430_uid46839	NC_013961	151.116	226.579	1002	347.73	252.274	2673	22.6963	0
Streptococcus_thermophilus_LMG_18311_uid58219	NC_006448	130.93	93.6542	329	293.838	196.85	1559	22.6972	0
Staphylococcus_aureus_N315_uid57837	NC_002745	159.842	112.868	488	335.571	266.161	2094	22.6987	0
Escherichia_coli_K_12_substr__DH10B_uid58979	NC_010473	171.435	153.066	566	337.382	203.932	3558	22.7767	0
Propionibacterium_freudenreichii_shermanii_CIRM_BIA1_uid49535	NC_014215	177.318	149.234	512	365.454	211.353	1814	22.7943	0
Clostridium_acetobutylicum_DSM_1731_uid68293	NC_015687	182.763	164.693	877	341.207	222.811	2860	22.8015	0
Nocardioides_JS614_uid58149	NC_008699	221.684	151.612	998	353.973	196.799	3647	22.8044	0
Enterobacter_cloacae_ATCC_13047_uid48363	NC_014121	168.257	215.015	1029	336.951	199.613	4091	22.8157	0
Acidovorax_ebreus_TPSY_uid59233	NC_011992	198.264	135.631	622	352.051	212.754	2857	22.8194	0
Pelagibacterium_halotolerans_B2_uid74393	NC_016078	163.439	165.114	661	329.404	193.498	3217	22.8222	0
Burkholderia_cenocepacia_HI2424_uid58369	NC_008543	181.694	141.763	543	360.137	226.803	2143	22.8445	0
Sorangium_cellulosum__So_ce_56__uid61629	NC_010162	303.24	228.613	3109	449.626	389.504	6271	22.8607	0
Brevibacillus_brevis_NBRC_100599_uid59175	NC_012491	198.908	177.3	1741	352.147	335.86	4206	22.8754	0
Alicycliphilus_denitrificans_BC_uid49953	NC_014910	194.843	153.204	688	348.944	202.229	3642	22.8846	0
Pseudomonas_aeruginosa_UCBPP_PA14_uid57977	NC_008463	202.569	177.375	1003	355.831	255.669	4889	22.9137	0
Frankia_CcI3_uid58397	NC_007777	230.528	169.642	1282	385.044	271.994	3217	22.9208	0
Heliobacterium_modesticaldum_Ice1_uid58279	NC_010337	165.8	194.096	932	351.34	227.02	2067	22.9506	0
Thermobispora_bispora_DSM_43833_uid48999	NC_014165	203.977	153.202	750	360.783	207.091	2796	22.9623	0
Gordonia_bronchialis_DSM_43247_uid41403	NC_013441	205.453	153.516	1149	364.824	308.572	3467	23.0093	0
Methylibium_petroleiphilum_PM1_uid58085	NC_008825	201.38	138.398	679	351.601	212.372	3140	23.0231	0
Glaciecola_nitratireducens_FR1064_uid73759	NC_016041	193.422	200.339	918	378.995	240.635	2736	23.0379	0
Escherichia_coli_O103_H2_12009_uid41013	NC_013353	175.895	207.132	1076	341.124	214.213	3974	23.042	0
Bordetella_petrii_uid61631	NC_010170	189.726	159.432	770	339.53	198.479	4257	23.0426	0
Staphylococcus_aureus_JH1_uid58457	NC_009632	149.325	117.741	650	339.171	312.348	2097	23.0473	0
Lactobacillus_amylovorus_GRL_1112_uid61179	NC_014724	160.226	137.238	593	341.512	209.177	1461	23.0775	0
Escherichia_coli_S88_uid62979	NC_011742	171.026	192.499	845	343.109	212.389	3843	23.08	0
Bacillus_cereus_Q1_uid58529	NC_011969	177.412	208.399	1521	321.496	194.731	3671	23.1065	0
Desulfobacterium_autotrophicum_HRM2_uid59061	NC_012108	211.769	189.433	1064	373.525	240.784	3803	23.1148	0
Prochlorococcus_marinus_MIT_9312_uid58357	NC_007577	158.64	139.846	614	342.051	192.516	1196	23.1369	0
Staphylococcus_epidermidis_RP62A_uid57663	NC_002976	123.396	133.809	578	338.362	324.811	1912	23.1593	0
Sphingomonas_wittichii_RW1_uid58691	NC_009511	211.106	160.355	781	363.592	205.741	4069	23.166	0
Yersinia_pestis_KIM_10_uid57875	NC_004088	157.747	195.646	758	348.893	238.722	3287	23.208	0
Gloeobacter_violaceus_PCC_7421_uid58011	NC_005125	208.922	167.217	1310	355.981	241.79	3120	23.2281	0
Mycobacterium_ulcerans_Agy99_uid62939	NC_008611	212.216	149.879	944	358.719	226.385	3216	23.2419	0
Burkholderia_cenocepacia_AU_1054_uid58371	NC_008061	179.319	130.558	495	359.613	225.548	1977	23.2435	0
Methylomonas_methanica_MC09_uid67363	NC_015572	212.057	170.918	1197	370.368	268.953	3297	23.2547	0
Carboxydothermus_hydrogenoformans_Z_2901_uid57821	NC_007503	141.895	156.191	617	316.559	183.455	2003	23.2696	0
Roseburia_hominis_A2_183_uid73419	NC_015977	194.697	188.049	1033	367.084	219.231	2329	23.2723	0
Methylovorus_MP688_uid60723	NC_014733	168.967	147.501	571	354.135	229.225	2141	23.3951	0
Escherichia_coli__BL21_Gold_DE3_pLysS_AG__uid59245	NC_012947	162.557	175.354	688	338.384	203.396	3540	23.4166	0
Streptococcus_pneumoniae_70585_uid59125	NC_012468	129.969	135.799	511	323.312	232.799	1691	23.4225	0
Streptomyces_coelicolor_A3_2__uid57801	NC_003888	247.519	195.193	2594	370.877	259.422	5173	23.4393	0
Rhodopseudomonas_palustris_BisB5_uid58441	NC_007958	199.365	176.402	997	356.906	216.516	3400	23.485	0
Sulfolobus_islandicus_L_D_8_5_uid43679	NC_013769	167.436	148.039	1002	313.382	178.939	1914	23.4907	0
Agrobacterium_H13_3_uid63403	NC_015183	145.626	136.705	430	330.739	206.868	2322	23.5301	0
Staphylococcus_aureus_MRSA252_uid57839	NC_002952	143.933	113.404	566	339.156	308.598	2084	23.6017	0
Nitrosococcus_halophilus_Nc4_uid46803	NC_013960	192.072	164.067	1033	355.236	242.022	2716	23.6434	0
Enterobacter_aerogenes_KCTC_2190_uid68103	NC_015663	166.607	184.644	789	339.457	203.965	4123	23.6756	0
Ralstonia_eutropha_JMP134_uid58047	NC_007348	176.787	128.157	390	362.011	195.131	2017	23.7172	0
Hyphomonas_neptunium_ATCC_15444_uid58433	NC_008358	189.985	137.919	663	347.868	210.701	2842	23.718	0
Streptomyces_cattleya_NRRL_8057___DSM_46488_uid77117	NC_016111	202.99	164.942	1832	378.106	394.596	3931	23.7294	0
Tsukamurella_paurometabola_DSM_20162_uid48829	NC_014158	206.71	140.706	923	354.165	234.604	3234	23.7742	0
Brucella_suis_ATCC_23445_uid59015	NC_010167	127.138	117.464	304	336.284	180.228	1016	23.7792	0
Halomicrobium_mukohataei_DSM_12286_uid59107	NC_013202	190.163	149.485	1138	335.021	188.143	2035	23.8046	0
Methanosarcina_acetivorans_C2A_uid57879	NC_003552	197.125	158.602	1243	355.114	279.329	3297	23.8442	0
Eubacterium_limosum_KIST612_uid59777	NC_014624	169.439	255.415	1651	348.271	220.336	2920	23.8678	0
Staphylococcus_aureus_Mu50_uid57835	NC_002758	156.664	114.097	571	335.334	265.333	2123	23.8844	0
Anoxybacillus_flavithermus_WK1_uid59135	NC_011567	162.923	136.041	595	329.851	198.456	2236	23.9158	0
Escherichia_coli_ED1a_uid59379	NC_011745	179.18	193.477	1114	340.479	211.859	3797	23.9326	0
Halorubrum_lacusprofundi_ATCC_49239_uid58807	NC_012029	180.873	143.801	832	339.054	188.019	1879	23.9372	0
Prochlorococcus_marinus_pastoris_CCMP1986_uid57761	NC_005072	148.543	123.789	490	336.02	191.875	1227	23.9494	0
Pseudoalteromonas_SM9913_uid61247	NC_014803	176.728	157.855	709	356.334	222.999	2369	23.9716	0
Yersinia_pestis_Angola_uid58485	NC_010159	137.904	194.387	705	336.599	215.918	3127	24.0061	0
Desulfovibrio_alaskensis_G20_uid57941	NC_007519	192.447	141.239	631	365.356	230.172	2627	24.0288	0
Lactobacillus_casei_BL23_uid59237	NC_010999	166.307	138.475	711	328.573	206.107	2286	24.0422	0
Brucella_microti_CCM_4915_uid59319	NC_013119	128.306	142.427	464	330.54	211.254	1651	24.0432	0
Shigella_flexneri_5_8401_uid58583	NC_008258	168.82	130.166	584	320.025	192.597	3530	24.0522	0
Brucella_suis_ATCC_23445_uid59015	NC_010169	122.012	134.9	417	327.786	210.634	1503	24.0579	0
Synechococcus_JA_3_3Ab_uid58535	NC_007775	164.76	168.374	762	350.736	212.269	1998	24.0584	0
Mycobacterium_abscessus_uid61613	NC_010397	218.084	150.424	1568	363.596	272.099	3352	24.0793	0
Escherichia_coli_O157_H7_TW14359_uid59235	NC_013008	169.483	215.972	1241	339.11	217.881	4012	24.1296	0
Bacillus_clausii_KSM_K16_uid58237	NC_006582	186.247	136.779	782	326.85	181.842	3314	24.1481	0
Escherichia_coli_IAI1_uid59377	NC_011741	169.215	176.355	754	346.375	211.884	3591	24.1643	0
Trichodesmium_erythraeum_IMS101_uid57925	NC_008312	204.806	195.718	1522	420.628	398.916	2929	24.2057	0
Nocardia_farcinica_IFM_10152_uid58203	NC_006361	195.948	137.25	1604	366.631	393.204	4077	24.219	0
Bacillus_amyloliquefaciens_DSM_7_uid53535	NC_014551	164.212	144.37	986	340.229	301.253	2906	24.3232	0
Rhodococcus_opacus_B4_uid13791	NC_012522	215.561	151.634	1812	371.002	390.823	5434	24.3359	0
Natrialba_magadii_ATCC_43099_uid46245	NC_013922	200.35	164.406	1344	350.961	199.961	2215	24.3801	0
Burkholderia_pseudomallei_1106a_uid58515	NC_009078	144.778	214.008	1428	412.102	389.508	1731	24.4319	0
Synechococcus_WH_7803_uid61607	NC_009481	178.273	149.099	928	353.225	209.293	1605	24.4391	0
Streptococcus_pneumoniae_TCH8431_19A_uid49735	NC_014251	125.249	138.154	587	316.121	218.296	1688	24.4898	0
Candidatus_Nitrospira_defluvii_uid51175	NC_014355	196.441	194.712	1589	364.168	248.384	2677	24.4902	0
Synechococcus_elongatus_PCC_7942_uid58045	NC_007604	178.172	133.389	675	349.587	209.274	1937	24.4955	0
Mesorhizobium_loti_MAFF303099_uid57601	NC_002678	177.477	205.718	1326	331.911	203.777	5417	24.547	0
Escherichia_coli_536_uid58531	NC_008253	160.818	182.312	796	343.19	226.515	3823	24.5515	0
Haloarcula_hispanica_ATCC_33960_uid72475	NC_015948	180.974	146.297	959	335.772	190.496	2082	24.5534	0
Gluconacetobacter_xylinus_NBRC_3288_uid46523	NC_016027	181.339	133.042	545	359.016	212.108	2266	24.5611	0
Bacillus_cereus_B4264_uid58757	NC_011725	166.88	213.116	1583	325.924	224.561	3815	24.5674	0
Renibacterium_salmoninarum_ATCC_33209_uid58899	NC_010168	160.626	128.542	821	303.307	190.5	2686	24.6015	0
Salmonella_enterica_serovar_Schwarzengrund_CVM19633_uid58915	NC_011094	163.343	200.808	1072	339.853	219.02	3466	24.6066	0
Brucella_canis_ATCC_23365_uid59009	NC_010104	118.543	110.257	245	343.436	175.03	904	24.6101	0
Bacillus_amyloliquefaciens_FZB42_uid58271	NC_009725	159.185	117.331	784	351.587	355.429	2909	24.6373	0
Rhodococcus_jostii_RHA1_uid58325	NC_008268	209.831	149.711	2009	373.809	415.134	5202	24.6409	0
Clostridium_kluyveri_DSM_555_uid58885	NC_009706	173.335	151.669	992	330.247	220.303	2846	24.7352	0
Salmonella_enterica_serovar_Choleraesuis_SC_B67_uid58017	NC_006905	166.19	165.171	856	332.078	214.323	3529	24.7601	0
Brucella_pinnipedialis_B2_94_uid71131	NC_015857	129.513	138.257	497	326.66	201.48	1639	24.7933	0
Bacillus_cytotoxicus_NVH_391_98_uid58317	NC_009674	171.709	161.489	1099	325.326	198.71	2734	24.8637	0
Acidithiobacillus_caldus_SM_1_uid70791	NC_015850	177.307	151.287	866	351.826	214.226	2010	24.865	0
Segniliparus_rotundus_DSM_44985_uid49049	NC_014168	202.915	138.84	1001	370.862	229.777	2005	24.8735	0
Ralstonia_pickettii_12J_uid58737	NC_010682	190.792	142.947	845	347.425	209.668	2864	24.9123	0
Haloferax_volcanii_DS2_uid46845	NC_013967	173.047	150.129	1001	331.529	186.344	1944	24.9405	0
Methylobacterium_populi_BJ001_uid58937	NC_010725	189.282	182.679	1618	363.988	324.094	3696	24.9467	0
Clostridium_botulinum_F_Langeland_uid58929	NC_009699	171.146	156.197	884	334.731	205.164	2747	24.9692	0
Synechococcus_CC9902_uid58323	NC_007513	167.93	127.122	760	348.217	218.462	1546	24.9693	0
Brucella_abortus_bv__1_9_941_uid58019	NC_006933	107.428	90.4943	208	347.281	211.468	847	24.9836	0
Burkholderia_mallei_ATCC_23344_uid57725	NC_006349	155.292	133.61	626	382.138	273.094	1401	25.0891	0
Stackebrandtia_nassauensis_DSM_44728_uid46663	NC_013947	228.803	166.493	1719	359.336	225.255	4660	25.1145	0
Desulfovibrio_magneticus_RS_1_uid59309	NC_012796	212.16	195.542	1444	380.724	242.731	3181	25.1276	0
Pseudomonas_stutzeri_ATCC_17588___LMG_11199_uid68749	NC_015740	183.622	163.624	874	350.046	210.112	3343	25.1354	0
Brucella_canis_ATCC_23365_uid59009	NC_010103	122.069	130.749	437	325.254	208.25	1663	25.1639	0
Kineococcus_radiotolerans_SRS30216_uid58067	NC_009664	225.912	155.186	1404	363.626	198.369	3076	25.1658	0
Burkholderia_pseudomallei_668_uid58389	NC_009075	149.468	194.847	1409	404.161	364.609	1768	25.2014	0
Rhizobium_leguminosarum_bv__trifolii_WSM1325_uid58991	NC_012850	174.534	161.273	927	331.975	199.059	3638	25.2273	0
Brucella_melitensis_ATCC_23457_uid59241	NC_012441	120.067	126.257	415	324.927	210.495	1648	25.3517	0
Desulfotomaculum_kuznetsovii_DSM_6115_uid67357	NC_015573	171.301	145.773	820	337.916	210.622	2578	25.3725	0
Bacillus_cereus_biovar_anthracis_CI_uid50615	NC_014335	163.552	192.499	1361	318.46	195.695	3860	25.4159	0
Burkholderia_CCGE1002_uid42523	NC_014118	165.131	127.391	450	359.935	202.111	1808	25.4355	0
Staphylococcus_epidermidis_ATCC_12228_uid57861	NC_004461	116.759	112.386	511	332.437	298.632	1905	25.501	0
Halogeometricum_borinquense_DSM_11551_uid54919	NC_014729	167.327	139.544	854	332.149	195.813	2039	25.5526	0
Clostridium_botulinum_A3_Loch_Maree_uid59149	NC_010520	168.189	151.303	848	332.967	201.874	2806	25.5724	0
Neisseria_meningitidis_053442_uid58587	NC_010120	133.583	111.96	446	326.119	211.619	1574	25.6017	0
Pseudoxanthomonas_spadix_BD_a59_uid75113	NC_016147	168.762	137.582	601	353.888	229.95	2548	25.6113	0
Shewanella_piezotolerans_WP3_uid58745	NC_011566	174.071	230.5	1418	362.339	240.477	3515	25.6388	0
Streptomyces_violaceusniger_Tu_4113_uid52609	NC_015957	221.159	177.103	2049	402.762	472.019	6433	25.6975	0
Frankia_symbiont_of_Datisca_glomerata_uid46257	NC_015656	207.459	163.291	1206	377.252	253.354	2996	25.7338	0
Shigella_boydii_Sb227_uid58215	NC_007613	153.211	131.769	602	316.356	198.355	3528	25.7973	0
Burkholderia_mallei_NCTC_10229_uid58383	NC_008835	129.343	158.364	761	387.653	308.508	1416	25.809	0
Brucella_melitensis_biovar_Abortus_2308_uid62937	NC_007618	117.495	120.231	394	324.714	210.43	1606	25.8498	0
Brucella_suis_1330_uid57927	NC_004311	108.202	99.8734	248	348.573	203.525	901	25.8906	0
Cupriavidus_necator_N_1_uid68689	NC_015726	166.711	136.342	568	342.873	202.335	3054	25.9363	0
Prochlorococcus_marinus_AS9601_uid58307	NC_008816	131.843	126.01	737	344	231.324	1183	25.9622	0
Staphylococcus_aureus_MSSA476_uid57841	NC_002953	152.054	120.007	540	334.824	214.771	2031	26.0091	0
Bacillus_anthracis_Ames_uid57909	NC_003997	167.955	192.383	1540	319.104	183.471	3499	26.0549	0
Synechococcus_JA_2_3B_a_2_13__uid58537	NC_007776	159.166	163.086	781	355.423	215.666	2081	26.1314	0
Frankia_EAN1pec_uid58367	NC_009921	234.855	186.694	1942	388.803	296.311	5249	26.1437	0
Bacillus_coagulans_36D1_uid54335	NC_016023	165.603	144.892	812	332.948	193.351	2478	26.1536	0
Clostridium_botulinum_A2_Kyoto_uid59229	NC_012563	173.659	155.008	1161	339.207	229.369	2716	26.1539	0
Escherichia_coli_SE11_uid59425	NC_011415	169.467	173.211	929	343.579	211.916	3744	26.1623	0
Edwardsiella_tarda_EIB202_uid41819	NC_013508	136.829	182.752	724	344.249	215.294	2814	26.2155	0
Bradyrhizobium_ORS_278_uid58941	NC_009445	186.56	217.938	1495	353.363	211.761	5221	26.2561	0
Anabaena_variabilis_ATCC_29413_uid58043	NC_007413	210.929	178.834	1431	394.558	309.254	3612	26.2791	0
halophilic_archaeon_DL31_uid72619	NC_015954	173.927	139.26	896	340.225	187.823	1920	26.288	0
Clostridium_botulinum_A_ATCC_3502_uid61579	NC_009495	166.655	147.216	859	333.687	200.266	2713	26.4056	0
Xenorhabdus_nematophila_ATCC_19061_uid49133	NC_014228	134.575	177.113	1326	353.388	364.543	2968	26.4511	0
Xylella_fastidiosa_M12_uid58763	NC_010513	140.787	125.112	516	355.598	236.963	1588	26.5027	0
Alkaliphilus_metalliredigens_QYMF_uid58171	NC_009633	190.272	166.139	1432	340.259	201.693	3193	26.5077	0
Burkholderia_mallei_NCTC_10247_uid58385	NC_009079	138.523	180.202	856	383.936	245.992	1285	26.6145	0
Pseudomonas_aeruginosa_PA7_uid58627	NC_009656	174.575	212.034	1406	351.59	242.236	4880	26.6859	0
Clostridium_botulinum_A_ATCC_19397_uid58927	NC_009697	164.537	145.115	843	333.707	202.643	2707	26.6981	0
Synechococcus_RCC307_uid61609	NC_009482	163.173	144.795	980	347.2	200.966	1553	26.7298	0
Nostoc_punctiforme_PCC_73102_uid57767	NC_010628	220.963	193.95	1886	403.902	335.221	4200	26.7696	0
Eubacterium_rectale_ATCC_33656_uid59169	NC_012781	177.226	181.524	1418	355.521	214.246	2203	26.8566	0
Hyphomicrobium_denitrificans_ATCC_51888_uid50325	NC_014313	182.707	150.124	1064	354.39	218.854	2448	26.8953	0
Geobacillus_Y412MC61_uid41171	NC_013411	167.995	139.148	810	333.217	188.666	2597	26.9411	0
Bacillus_anthracis__Ames_Ancestor__uid58083	NC_007530	159.474	188.525	1430	316.967	183.035	3599	26.9454	0
Bacillus_cereus_G9842_uid58759	NC_011772	165.19	197.471	1762	323.757	214.781	3726	26.9917	0
Streptomyces_scabiei_87_22_uid46531	NC_013929	243.393	197.021	3049	382.256	278.433	5697	27.0573	0
Staphylococcus_saprophyticus_ATCC_15305_uid58411	NC_007350	132.186	100.444	361	312.918	186.28	2084	27.0632	0
Mycobacterium_avium_104_uid57693	NC_008595	196.292	149.296	1559	366.982	300.848	3561	27.0853	0
Oscillibacter_valericigenes_Sjm18_20_uid73895	NC_016048	170.997	185.747	1783	331.496	212.064	2871	27.1237	0
Prochlorococcus_marinus_MIT_9313_uid57773	NC_005071	162.221	120.374	734	350.018	207.874	1535	27.1368	0
Aromatoleum_aromaticum_EbN1_uid58231	NC_006513	186.361	157.248	1020	358.933	223.132	3090	27.1658	0
Methylobacterium_4_46_uid58843	NC_010511	198.347	232.087	2020	364.846	222.923	4589	27.1912	0
Brucella_abortus_bv__1_9_941_uid58019	NC_006932	114.616	118.443	425	326.428	210.599	1604	27.1956	0
Cronobacter_sakazakii_ATCC_BAA_894_uid58145	NC_009778	168.679	170.732	1003	345.448	206.904	3254	27.2055	0
Prochlorococcus_marinus_MIT_9211_uid58309	NC_009976	143.485	119.549	660	343.638	196.739	1194	27.2194	0
Burkholderia_mallei_SAVP1_uid58387	NC_008784	112.638	113.581	621	391.177	304.888	1109	27.2353	0
Bacillus_halodurans_C_125_uid57791	NC_002570	163.627	144.038	834	327.105	186.482	3218	27.3671	0
Escherichia_coli_O111_H__11128_uid41023	NC_013364	168.546	167.926	1056	338.88	215.611	3912	27.4207	0
Lysinibacillus_sphaericus_C3_41_uid58945	NC_010382	163.67	165.034	1393	316.088	190.208	3191	27.4238	0
Bacillus_cereus_AH187_uid58753	NC_011658	164.654	198.014	1750	321.835	194.966	3674	27.4652	0
Prochlorococcus_marinus_CCMP1375_uid57995	NC_005042	140.129	125.53	652	345.847	198.105	1230	27.4718	0
Streptococcus_thermophilus_LMD_9_uid58327	NC_008532	116.242	104.011	389	326.111	199.845	1316	27.5196	0
Bacteroides_fragilis_YCH46_uid58195	NC_006347	232.597	186.366	1745	414.767	259.666	2833	27.556	0
Bacillus_pumilus_SAFR_032_uid59017	NC_009848	157.802	141.508	915	335.027	229.868	2764	27.6774	0
Oceanobacillus_iheyensis_HTE831_uid57867	NC_004193	163.124	121.391	696	322.565	183.202	2804	27.6958	0
Bacillus_weihenstephanensis_KBAB4_uid58315	NC_010184	173.392	167.3	1506	324.268	200.944	3649	27.7077	0
Bacillus_thuringiensis_BMB171_uid49135	NC_014171	169.831	172.909	1512	327.091	210.056	3569	27.7408	0
Bacillus_anthracis_A0248_uid59385	NC_012659	158.324	192.573	1548	319.328	183.235	3493	27.789	0
Cupriavidus_metallidurans_CH34_uid57815	NC_007973	177.984	139.683	802	351.317	206.31	2924	27.7965	0
Lactobacillus_casei_Zhang_uid50673	NC_014334	139.909	142.129	684	335.58	205.722	2119	27.8098	0
Geobacillus_Y412MC52_uid55381	NC_014915	159.005	135.883	737	331.344	188.772	2683	27.8346	0
Laribacter_hongkongensis_HLHK9_uid59265	NC_012559	142.554	165.859	895	340.485	212.669	2340	27.9735	0
Staphylococcus_haemolyticus_JCSC1435_uid62919	NC_007168	126.589	120.269	543	328.712	232.873	2125	27.9867	0
Mycobacterium_tuberculosis_CDC1551_uid57775	NC_002755	183.719	166.932	1263	374.056	265.039	2926	28.042	0
Geobacillus_C56_T3_uid49467	NC_014206	163.292	130.492	764	331.727	186.684	2551	28.0921	0
Haloarcula_marismortui_ATCC_43049_uid57719	NC_006396	167.215	127.106	884	334.096	195.158	2250	28.1266	0
Desulfovibrio_vulgaris_Hildenborough_uid57645	NC_002937	163.013	186.873	1072	369.369	221.062	2307	28.1445	0
Halalkalicoccus_jeotgali_B3_uid50305	NC_014297	165.011	134.08	1034	328.481	179.955	2001	28.2139	0
Geodermatophilus_obscurus_DSM_43160_uid43725	NC_013757	208.6	156.8	1587	361.701	210.29	3223	28.3262	0
Halopiger_xanaduensis_SH_6_uid68105	NC_015666	175.219	141.754	1070	341.809	199.201	2518	28.3465	0
Clostridium_botulinum_B1_Okra_uid59147	NC_010516	161.623	137.651	872	332.742	202.179	2780	28.35	0
Xanthomonas_campestris_uid61643	NC_010688	193.05	165.42	1137	377.274	244.925	3329	28.3972	0
Cyanothece_PCC_8801_uid59027	NC_011726	184.611	153.507	1279	363.584	251.156	2981	28.4462	0
Rhodopseudomonas_palustris_TIE_1_uid58995	NC_011004	192.507	167.323	1341	356.126	216.902	3905	28.5147	0
Brucella_suis_1330_uid57927	NC_004310	110.221	119.694	470	326.508	210.644	1652	28.5625	0
Bacillus_cellulosilyticus_DSM_2522_uid43329	NC_014829	180.965	152.599	1317	342.097	203.671	2949	28.5972	0
Prochlorococcus_marinus_MIT_9515_uid58313	NC_008817	135.04	123.686	724	342.089	191.881	1181	28.6284	0
Methylobacterium_extorquens_AM1_uid57605	NC_012808	160.759	140.569	1339	357.176	341.091	3608	28.6495	0
Salmonella_enterica_serovar_Paratyphi_C_RKS4594_uid59063	NC_012125	154.894	163.551	1020	335.588	219.408	3557	28.657	0
Clostridium_botulinum_Ba4_657_uid59173	NC_012658	165.868	142.682	1064	335.845	204.491	2626	28.7076	0
Hahella_chejuensis_KCTC_2396_uid58483	NC_007645	199.223	205.512	2502	379.019	307.646	4271	28.7753	0
Methylobacterium_chloromethanicum_CM4_uid58933	NC_011757	187.04	192.58	1607	364.191	229.879	3566	28.7765	0
Bradyrhizobium_BTAi1_uid58505	NC_009485	199.871	182.355	1832	358.138	253.795	5561	29.0245	0
Azotobacter_vinelandii_DJ_uid57597	NC_012560	164.972	183.257	1332	352.912	247.504	3718	29.1078	0
Geobacillus_kaustophilus_HTA426_uid58227	NC_006510	152.625	133.258	808	326.627	191.398	2689	29.1625	0
Prochlorococcus_marinus_MIT_9215_uid58819	NC_009840	132.314	124.824	771	342.298	194.543	1211	29.2715	0
Xanthomonas_oryzae_PXO99A_uid59131	NC_010717	160.127	189.894	1593	344.017	237.438	3395	29.355	0
Bacillus_anthracis_CDC_684_uid59303	NC_012581	155.071	189.217	1816	313.47	186.587	3763	29.4307	0
Streptosporangium_roseum_DSM_43021_uid42521	NC_013595	220.019	181.441	2202	365.4	252.303	6743	29.437	0
Moraxella_catarrhalis_BBH18_uid48809	NC_014147	110.94	120.259	516	347.082	222.271	1370	29.4971	0
Bacillus_cereus_AH820_uid58751	NC_011773	152.034	187.395	1604	320.475	202.888	3870	29.5329	0
Geobacillus_thermodenitrificans_NG80_2_uid58829	NC_009328	156.656	120.303	710	326.782	185.207	2682	29.5373	0
Rhodospirillum_centenum_SW_uid58805	NC_011420	170.637	138.829	929	358.93	246.344	3074	29.5918	0
Bacillus_subtilis_168_uid57675	NC_000964	150.943	119.934	967	337.419	282.099	3208	29.6024	0
Escherichia_coli_55989_uid59383	NC_011748	165.955	145.653	871	346.505	222.749	3884	29.6295	0
Bacillus_atrophaeus_1942_uid59887	NC_014639	139.212	123.203	1082	337.034	307.264	3104	29.6732	0
Bacillus_cereus_03BB102_uid59299	NC_012472	151.291	188.249	1573	321.683	199.104	3825	29.7098	0
Escherichia_coli_HS_uid58393	NC_009800	140.184	157.188	749	339.265	207.352	3625	29.7271	0
Acidithiobacillus_ferrooxidans_ATCC_23270_uid57649	NC_011761	145.024	133.995	944	341.847	232.508	2203	29.8219	0
Synechococcus_CC9605_uid58319	NC_007516	158.632	118.151	1007	343.681	200.556	1638	29.8551	0
Bacillus_subtilis_BSn5_uid62463	NC_014976	147.598	127.18	1061	335.053	272.907	3084	29.8659	0
Gluconacetobacter_diazotrophicus_PAl_5_uid61587	NC_010125	170.024	137.88	866	355.773	218.963	2909	29.9617	0
Prochlorococcus_marinus_MIT_9301_uid58437	NC_009091	128.348	116.401	721	340.672	192.604	1185	29.998	0
Desulfitobacterium_hafniense_DCB_2_uid57749	NC_011830	179.37	137.637	1017	344.25	211.235	3866	30.0184	0
Sulfobacillus_acidophilus_TPY_uid68841	NC_015757	165.869	138.616	1183	328.344	181.589	2571	30.1357	0
Mannheimia_succiniciproducens_MBEL55E_uid58197	NC_006300	101.315	113.576	426	332.523	234.227	1944	30.2286	0
Nostoc_PCC_7120_uid57803	NC_003272	193.45	171.972	1637	385.274	286.666	3728	30.2888	0
Rhodopirellula_baltica_SH_1_uid61589	NC_005027	201.064	372.904	3772	435.597	285.987	3553	30.307	0
Escherichia_coli_O26_H11_11368_uid41021	NC_013361	165.565	166.388	1268	341.209	219.006	4092	30.3219	0
Methylacidiphilum_infernorum_V4_uid59161	NC_010794	143.558	150.044	987	369.378	219.885	1485	30.3482	0
Chlorobium_tepidum_TLS_uid57897	NC_002932	123.909	122.864	646	343.924	215.423	1599	30.3968	0
Shigella_dysenteriae_Sd197_uid58213	NC_007606	132.953	100.052	681	287.659	194.306	3382	30.4206	0
Mesorhizobium_opportunistum_WSM2075_uid40861	NC_015675	177.331	167.658	1380	337.229	192.019	5128	30.4585	0
Cyanothece_PCC_8802_uid59143	NC_013161	174.675	147.976	1331	364.306	257.444	2989	30.5123	0
Syntrophus_aciditrophicus_SB_uid58539	NC_007759	148.097	145.52	859	352.425	214.772	2307	30.5799	0
Bacillus_coagulans_2_6_uid68053	NC_015634	139.742	124.658	811	324.907	193.381	2160	30.6595	0
Geobacillus_Y4_1MC1_uid55779	NC_014650	154.802	128.269	838	330.673	188.36	2767	30.8707	0
Bacillus_subtilis_spizizenii_W23_uid51879	NC_014479	136.57	115.076	919	336.115	293.243	3143	30.8754	0
Cyanothece_ATCC_51142_uid59013	NC_010546	177.463	177.732	1803	373.389	259.394	2958	30.8758	0
Rhodopseudomonas_palustris_DX_1_uid43327	NC_014834	174.39	143.167	993	352.375	222.217	3924	30.8779	0
Cyanothece_PCC_7424_uid59025	NC_011729	197.099	174.348	2006	378.807	248.933	3221	30.9846	0
Klebsiella_pneumoniae_NTUH_K2044_uid59073	NC_012731	157.567	145.3	816	342.519	198.338	4176	31.1326	0
Saccharopolyspora_erythraea_NRRL_2338_uid62947	NC_009142	181.246	144.363	1722	366.357	353.015	5475	31.3504	0
Escherichia_coli_UTI89_uid58541	NC_007946	153.58	171.049	1158	349.034	228.779	3859	31.3666	0
Colwellia_psychrerythraea_34H_uid57855	NC_003910	158.501	197.779	1380	366.514	234.284	3529	31.3951	0
Haloterrigena_turkmenica_DSM_5511_uid43501	NC_013743	169.277	126.616	1088	340.664	199.677	2651	31.4089	0
Bacillus_pseudofirmus_OF4_uid45847	NC_013791	156.079	144.829	1146	331.07	186.035	2775	31.544	0
Burkholderia_pseudomallei_MSHR346_uid55259	NC_012695	141.545	187.634	1452	358.856	250.593	2750	31.6705	0
Prochlorococcus_marinus_NATL1A_uid58423	NC_008819	121.621	129.933	982	346.909	198.502	1211	31.947	0
Bacillus_subtilis_spizizenii_TU_B_10_uid73967	NC_016047	132.796	125.438	1183	338.119	288.926	3114	32.4205	0
Geobacillus_thermoglucosidasius_C56_YS93_uid48129	NC_015660	152.239	123.711	907	330.988	193.147	2769	32.448	0
Synechococcus_CC9311_uid58123	NC_008319	141.932	139.026	1243	350.52	205.713	1649	32.492	0
Cyanothece_PCC_7822_uid52547	NC_014501	190.488	166.693	1920	382.006	266.324	3502	32.4999	0
Oligotropha_carboxidovorans_OM5_uid59155	NC_011386	140.906	141.967	941	343.785	217.904	2781	32.7002	0
Cyanothece_PCC_7425_uid59435	NC_011884	178.635	149.823	1533	366.436	249.672	3433	32.7913	0
Prochlorococcus_marinus_NATL2A_uid58359	NC_007335	116.564	116.008	919	344.987	205.191	1243	32.7942	0
Paenibacillus_mucilaginosus_KNP414_uid68311	NC_015690	166.873	199.647	2420	380.856	369.844	5391	33.08	0
Xylella_fastidiosa_9a5c_uid57849	NC_002488	115.289	104.742	1024	358.16	271.213	1742	33.3801	0
Burkholderia_mallei_ATCC_23344_uid57725	NC_006348	141.561	110.944	561	350.461	203.605	2434	33.4627	0
Bacillus_licheniformis_ATCC_14580_uid58097	NC_006270	150.121	118.875	960	330.056	210.718	3213	33.6816	0
Neisseria_gonorrhoeae_NCCP11945_uid59191	NC_011035	107.834	104.472	994	318.474	214.642	1674	33.9468	0
Escherichia_coli_CFT073_uid57915	NC_004431	148.393	172.106	1423	344.42	218.414	3941	34.1652	0
Frankia_alni_ACN14a_uid58695	NC_008278	179.446	180.213	2225	392.935	315.843	4475	35.1505	0
Microcystis_aeruginosa_NIES_843_uid59101	NC_010296	152.241	161.393	3126	345.697	263.9	3186	35.2077	0
Acaryochloris_marina_MBIC11017_uid58167	NC_009925	167.573	183.613	2449	369.459	263.138	3805	35.7089	0
Methylobacterium_radiotolerans_JCM_2831_uid58845	NC_010505	179.823	161.787	1748	362.895	209.675	3938	35.8083	0
Pseudonocardia_dioxanivorans_CB1190_uid65087	NC_015312	188.727	128.1	1368	356.969	227.313	5127	35.8097	0
Escherichia_coli_E24377A_uid58395	NC_009801	138.472	145.386	1002	345.259	213.318	3747	35.8672	0
Methylobacterium_extorquens_DM4_uid61617	NC_012988	166.635	158.281	1848	359.643	229.046	3745	36.7615	0
Escherichia_coli_O157_H7_EC4115_uid59091	NC_011353	142.152	156.047	1403	343.041	220.175	3912	36.8322	0
Mycobacterium_smegmatis_MC2_155_uid57701	NC_008596	182.714	135.409	1572	355.959	226.394	5145	37.254	0
Burkholderia_pseudomallei_1106a_uid58515	NC_009076	119.072	145.158	1190	360.539	261.96	2825	37.26	0
Shigella_boydii_CDC_3083_94_uid58415	NC_010658	118.531	110.3	778	312.144	194.73	3468	37.5597	0
Prochlorococcus_marinus_MIT_9303_uid58305	NC_008820	120.839	115.621	1333	357.577	221.356	1664	37.6797	0
Bacillus_cereus_ATCC_10987_uid57673	NC_003909	143.051	146.782	1822	321.623	199.318	3781	37.7876	0
Methylobacterium_nodulans_ORS_2060_uid59023	NC_011894	169.184	179.603	2702	353.575	231.416	4653	38.0795	0
Burkholderia_pseudomallei_668_uid58389	NC_009074	118.018	141.139	1143	358.443	249.462	2796	38.1649	0
_Nostoc_azollae__0708_uid49725	NC_014248	125.607	115.47	1470	352.72	236.163	2119	38.1766	0
Salmonella_enterica_serovar_Paratyphi_B_SPB7_uid59097	NC_010102	114.542	202.58	1987	337.964	200.04	3604	39.6467	0
Klebsiella_pneumoniae_342_uid59145	NC_011283	134.221	130.069	931	339.323	195.735	4492	39.6924	0
Hyphomicrobium_MC1_uid68453	NC_015717	151.379	137.558	1535	351.727	209.381	3356	39.7602	0
Burkholderia_mallei_NCTC_10229_uid58383	NC_008836	121.898	105.737	753	349.976	214.22	2579	39.9206	0
Burkholderia_mallei_NCTC_10247_uid58385	NC_009080	116.565	107.372	779	349.033	212.079	2495	40.5744	0
Bacillus_megaterium_QM_B1551_uid15862	NC_014019	146.152	114.817	1365	320.308	176.985	3751	41.0394	0
Burkholderia_mallei_SAVP1_uid58387	NC_008785	116.936	105.829	845	350.223	218.1	2609	41.5747	0
Citrobacter_koseri_ATCC_BAA_895_uid58143	NC_009792	124.752	131.705	1309	348.632	223.717	3669	43.1718	0
Bacillus_megaterium_DSM319_uid48371	NC_014103	143.086	105.598	1381	320.07	177.568	3719	43.5009	0

## Sheet: notes
We selected genomes that have at least 30 proteins in each category (ORFans and HHPs), in order to take advantage of the Central Limit Theorem and be able to use test statistic:
Since the population variances are unknown, sample standard deviations are used to approximate population stardard deviations
